# Supplementary material for: Deep-Water Octocorals (Cnidaria, Anthozoa) from the Galápagos and Cocos Islands. Part 1: Suborder Calcaxonia
Source: Zookeys. 2018 Jan 16;(729):1–46. doi: 10.3897/zookeys.729.21779 (PMC5799731; doi:10.3897/zookeys.729.21779)
Supplement: XML Treatment for Callozostron carlottae [file zookeys.729.21779-treatment2.xml]

<!DOCTYPE tp:taxon-treatment
  PUBLIC "-//TaxonX//DTD Taxonomic Treatment Publishing DTD v0 20100105//EN" "tax-treatment-NSO.dtd">
<tp:taxon-treatment xmlns:tp="http://www.plazi.org/taxpub"><tp:treatment-meta><kwd-group><label>Taxon classification</label><kwd><named-content xmlns:xlink="http://www.w3.org/1999/xlink" content-type="kingdom">Animalia</named-content></kwd><kwd><named-content xmlns:xlink="http://www.w3.org/1999/xlink" content-type="order">Alcyonacea</named-content></kwd><kwd><named-content xmlns:xlink="http://www.w3.org/1999/xlink" content-type="family">Primnoidae</named-content></kwd></kwd-group><mixed-citation publication-type="journal"><person-group><name><surname>Cairns</surname><given-names>Stephen D.</given-names></name></person-group><article-title>Deep-Water Octocorals (<tp:taxon-name><tp:taxon-name-part taxon-name-part-type="phylum">Cnidaria</tp:taxon-name-part></tp:taxon-name>, <tp:taxon-name><tp:taxon-name-part taxon-name-part-type="class">Anthozoa</tp:taxon-name-part></tp:taxon-name>) from the Galápagos and Cocos Islands. Part 1: Suborder <tp:taxon-name><tp:taxon-name-part taxon-name-part-type="suborder">Calcaxonia</tp:taxon-name-part></tp:taxon-name></article-title><source>Zookeys</source><day>16</day><month>1</month><year>2018</year><volume>2018</volume><issue>729</issue><fpage>1</fpage><lpage>46</lpage><pub-id pub-id-type="doi">10.3897/zookeys.729.21779</pub-id></mixed-citation></tp:treatment-meta><tp:nomenclature><tp:taxon-name>
                    <tp:taxon-name-part taxon-name-part-type="genus" reg="Callozostron">Callozostron</tp:taxon-name-part>
                    <tp:taxon-name-part taxon-name-part-type="species" reg="carlottae">carlottae</tp:taxon-name-part>
                  </tp:taxon-name><tp:taxon-authority>Kükenthal, 1909</tp:taxon-authority><xref ref-type="fig" rid="F3">Figures 3h</xref><xref ref-type="fig" rid="F4">, 4</xref><tp:nomenclature-citation-list><tp:nomenclature-citation><tp:taxon-name>
                        <tp:taxon-name-part taxon-name-part-type="genus" reg="Callozostron">Callozostron</tp:taxon-name-part> <tp:taxon-name-part taxon-name-part-type="species" reg="carlottae">carlottae</tp:taxon-name-part></tp:taxon-name><comment><xref ref-type="bibr" rid="B49">Kükenthal 1909</xref>: 49–50; <xref ref-type="bibr" rid="B50">1912</xref>: 334–336, pl. 22, figs 14–17, text-figs 43–47. Not: <xref ref-type="bibr" rid="B7">Bayer 1996</xref>: 159–161, figs 7–10 (but includes a complete synonymy); <xref ref-type="bibr" rid="B27">Cairns 2016</xref>: 27.</comment></tp:nomenclature-citation></tp:nomenclature-citation-list></tp:nomenclature><tp:treatment-sec sec-type="material" id="SECID0ESAAE"><title>Material examined.</title><p>
                    <italic>Nautilus</italic> NA064-77-01-A, 1 branch, 1.82° C, <named-content xmlns:xlink="http://www.w3.org/1999/xlink" content-type="dwc:institutional_code" xlink:type="simple">CDRS</named-content>, and <abbrev xmlns:xlink="http://www.w3.org/1999/xlink" xlink:title="scanning electron microscope" id="ABBRID0EEBAE" xlink:type="simple">SEM</abbrev> stubs 2376–2378, <named-content xmlns:xlink="http://www.w3.org/1999/xlink" content-type="dwc:institutional_code" xlink:type="simple">NMNH</named-content>.</p></tp:treatment-sec><tp:treatment-sec sec-type="Types" id="SECID0ENBAE"><title>Types.</title><p>Four specimens (?syntypes) are included in the original description. Their deposition is unknown.</p></tp:treatment-sec><tp:treatment-sec sec-type="type locality" id="SECID0ESBAE"><title>Type locality.</title><p>Antarctica (between 60–90°E), 3397 m depth (<italic>Gauss</italic> German South Polar Expedition of 1901–1903).</p></tp:treatment-sec><tp:treatment-sec sec-type="distribution" id="SECID0E1BAE"><title>Distribution.</title><p>Galápagos: east of Fernandina, 3381 m depth. Elsewhere: Antarctica, 3397 m depth.</p></tp:treatment-sec><tp:treatment-sec sec-type="description" id="SECID0E6BAE"><title>Description.</title><p>Although only one incomplete colony is available (Figure <xref ref-type="fig" rid="F3">3h</xref>), it appears to be unbranched and 9 cm in length. Its polyps are arranged in whorls of six or seven (Figure <xref ref-type="fig" rid="F4">4a</xref>), about five whorls occurring per cm branch length; the whorl diameter is about 4 mm, including the marginal spines. The polyps are short and cylindrical (Figures <xref ref-type="fig" rid="F4">4b-d</xref>), only about 1.2–1.4 mm in height, not counting the marginal spines, which can be up to twice as long as the polyp. The actual body wall is relatively short (about 0.5 mm), the opercular scales making up the remaining length of the polyp.</p><p>The body wall scales (Figures <xref ref-type="fig" rid="F4">4f-i</xref>) are arranged in eight irregular longitudinal rows, the two distal marginal and submarginal body wall scales being quite different from the lower four or five tiers of scales, the latter (Figure <xref ref-type="fig" rid="F4">4f</xref>) being roughly elliptical to rectangular in shape, quite thin, and often having a slightly lobate distal margin. The body wall scales are slightly curved to fit the circumference of the polyp and are highly imbricate. Their outer face is perfectly smooth, their inner face covered with sparse small tubercles. There are eight marginal and usually eight submarginal scales. The marginal scales (Figures <xref ref-type="fig" rid="F4">4g, i</xref>) have a rectangular to trapezoidal base that is up to 0.6 mm in width, capped by a slender (0.1 mm in diameter basally, but attenuating to a point distally) elongate (up to 2.2 mm in length) spine, the spinose part thus contributing 75–80% of the length of the sclerite. The spine is smooth but itself covered with very small (about 15 µm in length) spines. The submarginal scales (Figure <xref ref-type="fig" rid="F4">4h</xref>) may be as large as the marginal scales, but some are only about half as long (0.75–0.90 mm in length, see below). The eight operculars (Figures <xref ref-type="fig" rid="F4">4b, e</xref>) are arranged in two alternating quartets of four, an inner quartet and an outer, the lateral edges of the outer operculars overlapping those of the inner. The opercular scales are isosceles triangular in shape with a pointed (not spinose) tip, and having a longitudinally concave, perfectly smooth outer surface and a sparsely tuberculate inner surface. They are slightly curved about 45°in order to fold over the polyp to form the operculum. The operculars are 0.7–1.0 mm in height, with a <abbrev xmlns:xlink="http://www.w3.org/1999/xlink" xlink:title="ratio of length to width of a polyp or sclerite" id="ABBRID0EHDAE" xlink:type="simple">L:W</abbrev> of 1.9–2.6. The marginal and submarginal scales that are aligned with the four inner opercular scales are usually both large in size, whereas the submarginals associated with the outer opercular scales are often much smaller (see above) and may even be absent. The coenenchymal scales (Figure <xref ref-type="fig" rid="F4">4j</xref>) are irregular in shape but usually elongate, up to 0.65 in greater length. Like most of the other scales, they have a smooth outer surface and a sparsely tubercular inner surface, and are quite thin, and easily broken.</p></tp:treatment-sec><tp:treatment-sec sec-type="comparisons" id="SECID0EPDAE"><title>Comparisons.</title><p>Despite the long distance between the Antarctic type locality and the Galápagos, this specimen is identified as <italic><tp:taxon-name><tp:taxon-name-part taxon-name-part-type="genus" reg="Callozostron">C.</tp:taxon-name-part> <tp:taxon-name-part taxon-name-part-type="species" reg="carlottae">carlottae</tp:taxon-name-part></tp:taxon-name></italic>, but it does differ in several points from the original description. The Galápagos specimen has larger polyps, and thus larger opercular and marginal spines, those of the Antarctic syntypes being only 0.6 mm and 0.8 mm in length, respectively. And the Antarctic syntypes have eight or nine polyps per whorl, whereas the Galápagos specimen has only six or seven. Otherwise, the two specimens are remarkably similar, the Galápagos specimen even showing the dimorphic-sized submarginal spines (<xref ref-type="bibr" rid="B50">Kükenthal 1912</xref>: fig. 43). The specimens reported by Bayer as <italic><tp:taxon-name><tp:taxon-name-part taxon-name-part-type="genus" reg="Callozostron">C.</tp:taxon-name-part> <tp:taxon-name-part taxon-name-part-type="species" reg="carlottae">carlottae</tp:taxon-name-part></tp:taxon-name></italic> are not considered conspecific, based on a difference in the size and number of rows of submarginal spines (see <xref ref-type="bibr" rid="B27">Cairns 2016</xref>), as well as having differently shaped marginal spines and thicker granular body wall scales.</p></tp:treatment-sec><tp:treatment-sec sec-type="remarks" id="SECID0ETEAE"><title>Remarks.</title><p>This is the first report of this species subsequent to its original description, and was collected at virtually the same depth.</p><!--PageBreak--></tp:treatment-sec><tp:treatment-sec><!--Section generated to contain objects referenced in tp:taxon-treatment.--><fig id="F3" position="float" orientation="portrait"><label>Figure 3.</label><caption><p>Colonies of various species. <bold>a</bold> <italic><tp:taxon-name><tp:taxon-name-part taxon-name-part-type="genus" reg="Narella">Narella</tp:taxon-name-part> <tp:taxon-name-part taxon-name-part-type="species" reg="enigma">enigma</tp:taxon-name-part></tp:taxon-name></italic>, holotype, <named-content xmlns:xlink="http://www.w3.org/1999/xlink" content-type="dwc:institutional_code" xlink:type="simple">USNM</named-content> 1409703 <bold>b</bold> <italic><tp:taxon-name><tp:taxon-name-part taxon-name-part-type="genus" reg="Plumarella">Plumarella</tp:taxon-name-part> <tp:taxon-name-part taxon-name-part-type="species" reg="abietina">abietina</tp:taxon-name-part></tp:taxon-name></italic>, <italic><abbrev xmlns:xlink="http://www.w3.org/1999/xlink" xlink:title="USFWS Albatross" id="ABBRID0E4SAG" xlink:type="simple">Alb</abbrev></italic>-2818, <named-content xmlns:xlink="http://www.w3.org/1999/xlink" content-type="dwc:institutional_code" xlink:type="simple">USNM</named-content> 49605 <bold>c</bold> <italic><tp:taxon-name><tp:taxon-name-part taxon-name-part-type="genus" reg="Parastenella">Parastenella</tp:taxon-name-part> <tp:taxon-name-part taxon-name-part-type="species" reg="pomponiae">pomponiae</tp:taxon-name-part></tp:taxon-name></italic>, holotype, <named-content xmlns:xlink="http://www.w3.org/1999/xlink" content-type="dwc:institutional_code" xlink:type="simple">USNM</named-content> 1410289 <bold>d</bold> <italic><tp:taxon-name><tp:taxon-name-part taxon-name-part-type="genus" reg="Chrysogorgia">Chrysogorgia</tp:taxon-name-part> <tp:taxon-name-part taxon-name-part-type="species" reg="scintillans">scintillans</tp:taxon-name-part></tp:taxon-name></italic>, <italic><abbrev xmlns:xlink="http://www.w3.org/1999/xlink" xlink:title="Johnson-Sea-Link II" id="ABBRID0EGUAG" xlink:type="simple">JSL-II</abbrev></italic>-1927, <named-content xmlns:xlink="http://www.w3.org/1999/xlink" content-type="dwc:institutional_code" xlink:type="simple">USNM</named-content> 89377 <bold>e</bold> <italic><tp:taxon-name><tp:taxon-name-part taxon-name-part-type="genus" reg="Chrysogorgia">Chrysogorgia</tp:taxon-name-part> <tp:taxon-name-part taxon-name-part-type="species" reg="midas">midas</tp:taxon-name-part></tp:taxon-name></italic>, holotype, <named-content xmlns:xlink="http://www.w3.org/1999/xlink" content-type="dwc:institutional_code" xlink:type="simple">USNM</named-content> 1160575 <bold>f</bold> <italic><tp:taxon-name><tp:taxon-name-part taxon-name-part-type="genus" reg="Chrysogorgia">Chrysogorgia</tp:taxon-name-part> <tp:taxon-name-part taxon-name-part-type="species" reg="laevorsa">laevorsa</tp:taxon-name-part></tp:taxon-name></italic>, holotype, <named-content xmlns:xlink="http://www.w3.org/1999/xlink" content-type="dwc:institutional_code" xlink:type="simple">USNM</named-content> 1409029 <bold>g</bold> <italic><tp:taxon-name><tp:taxon-name-part taxon-name-part-type="genus" reg="Isidella">Isidella</tp:taxon-name-part> <tp:taxon-name-part taxon-name-part-type="species" reg="tenuis">tenuis</tp:taxon-name-part></tp:taxon-name></italic>, holotype, <named-content xmlns:xlink="http://www.w3.org/1999/xlink" content-type="dwc:institutional_code" xlink:type="simple">USNM</named-content> 89382 <bold>h</bold> <italic><tp:taxon-name><tp:taxon-name-part taxon-name-part-type="genus" reg="Callozostron">Callozostron</tp:taxon-name-part> <tp:taxon-name-part taxon-name-part-type="species" reg="carlottae">carlottae</tp:taxon-name-part></tp:taxon-name></italic>, <italic><abbrev xmlns:xlink="http://www.w3.org/1999/xlink" xlink:title="E/V Nautilus" id="ABBRID0ETWAG" xlink:type="simple">NA</abbrev></italic>64-77-01-A.</p></caption><graphic xmlns:xlink="http://www.w3.org/1999/xlink" xlink:href="zookeys-729-001-g003.jpg" position="float" orientation="portrait" xlink:type="simple" id="oo_179194.jpg"/></fig><fig id="F4" position="float" orientation="portrait"><label>Figure 4.</label><caption><p>Polyps and sclerites of <italic><tp:taxon-name><tp:taxon-name-part taxon-name-part-type="genus" reg="Callozostron">Callozostron</tp:taxon-name-part> <tp:taxon-name-part taxon-name-part-type="species" reg="carlottae">carlottae</tp:taxon-name-part></tp:taxon-name></italic> from <italic><abbrev xmlns:xlink="http://www.w3.org/1999/xlink" xlink:title="E/V Nautilus" id="ABBRID0EQXAG" xlink:type="simple">NA</abbrev></italic>64-77-01-A. <bold>a</bold> lateral stereo view of two polyp whorls <bold>b–d</bold> lateral stereo views of three polyps showing spinose marginal and submarginal scales and non-spinose proximal body wall scales <bold>e</bold> opercular scales <bold>f</bold> lower, non-spinose body wall scales <bold>g</bold> wide base of marginal scales <bold>h</bold> spinose submarginal scales <bold>i</bold> marginal scales <bold>j</bold> coenenchymal scales.</p></caption><graphic xmlns:xlink="http://www.w3.org/1999/xlink" xlink:href="zookeys-729-001-g004.jpg" position="float" orientation="portrait" xlink:type="simple" id="oo_179195.jpg"/></fig></tp:treatment-sec><ref-list><ref id="B49"><mixed-citation xmlns:xlink="http://www.w3.org/1999/xlink" xlink:type="simple">
          <person-group><name name-style="western"><surname>Kükenthal</surname><given-names>W</given-names></name></person-group> (<year>1909</year>) Diagnosen neuer Alcyonarien (7. Mitteilung). Zoologischen Anzeiger 35(1/2): 46–53.</mixed-citation></ref><ref id="B50"><mixed-citation xmlns:xlink="http://www.w3.org/1999/xlink" xlink:type="simple">
          <person-group><name name-style="western"><surname>Kükenthal</surname><given-names>W</given-names></name></person-group> (<year>1912</year>) Die Alcyonarien der deutschen Süd-polar Expedition 1901–1903. Deutschen Süd-polar Expedition 1901–1903, Zoologie 5(3): 289–349.</mixed-citation></ref><ref id="B7"><mixed-citation xmlns:xlink="http://www.w3.org/1999/xlink" xlink:type="simple">
          <person-group><name name-style="western"><surname>Bayer</surname><given-names>FM</given-names></name></person-group> (<year>1996</year>) <article-title>The Antarctic genus <italic><tp:taxon-name><tp:taxon-name-part taxon-name-part-type="genus">Callozostron</tp:taxon-name-part></tp:taxon-name></italic> and its relationship to <italic><tp:taxon-name><tp:taxon-name-part taxon-name-part-type="genus">Primnoella</tp:taxon-name-part></tp:taxon-name></italic> (<tp:taxon-name><tp:taxon-name-part taxon-name-part-type="subclass">Octocorallia</tp:taxon-name-part></tp:taxon-name>: <tp:taxon-name><tp:taxon-name-part taxon-name-part-type="order">Gorgonacea</tp:taxon-name-part></tp:taxon-name>: <tp:taxon-name><tp:taxon-name-part taxon-name-part-type="family">Primnoidae</tp:taxon-name-part></tp:taxon-name>).</article-title> <source>Proceedings of the Biological Society of Washington</source> <volume>109</volume>(<issue>1</issue>): <fpage>150</fpage>–<lpage>203</lpage>.</mixed-citation></ref><ref id="B27"><mixed-citation xmlns:xlink="http://www.w3.org/1999/xlink" xlink:type="simple">
          <person-group><name name-style="western"><surname>Cairns</surname><given-names>SD</given-names></name></person-group> (<year>2016</year>) <article-title>The Marine fauna of New Zealand: Primnoid octocorals (<tp:taxon-name><tp:taxon-name-part taxon-name-part-type="class">Anthozoa</tp:taxon-name-part></tp:taxon-name>, <tp:taxon-name><tp:taxon-name-part taxon-name-part-type="order">Alcyonacea</tp:taxon-name-part></tp:taxon-name>) Part 2. <italic><tp:taxon-name><tp:taxon-name-part taxon-name-part-type="genus">Primnoella</tp:taxon-name-part></tp:taxon-name></italic>, <italic><tp:taxon-name><tp:taxon-name-part taxon-name-part-type="genus">Callozostron</tp:taxon-name-part></tp:taxon-name></italic>, <italic><tp:taxon-name><tp:taxon-name-part taxon-name-part-type="genus">Metafannyella</tp:taxon-name-part></tp:taxon-name></italic>, <italic><tp:taxon-name><tp:taxon-name-part taxon-name-part-type="genus">Callogorgia</tp:taxon-name-part></tp:taxon-name></italic>, <italic><tp:taxon-name><tp:taxon-name-part taxon-name-part-type="genus">Fanellia</tp:taxon-name-part></tp:taxon-name></italic> and other genera.</article-title> <source>NIWA Biodiversity Memoir</source> <volume>129</volume>: <fpage>1</fpage>–<lpage>131</lpage>.</mixed-citation></ref></ref-list></tp:taxon-treatment>
