# Supplementary material for: Deep-Water Octocorals (Cnidaria, Anthozoa) from the Galápagos and Cocos Islands. Part 1: Suborder Calcaxonia
Source: Zookeys. 2018 Jan 16;(729):1–46. doi: 10.3897/zookeys.729.21779 (PMC5799731; doi:10.3897/zookeys.729.21779)
Supplement: XML Treatment for Callogorgia galapagensis [file zookeys.729.21779-treatment4.xml]

<!DOCTYPE tp:taxon-treatment
  PUBLIC "-//TaxonX//DTD Taxonomic Treatment Publishing DTD v0 20100105//EN" "tax-treatment-NSO.dtd">
<tp:taxon-treatment xmlns:tp="http://www.plazi.org/taxpub"><tp:treatment-meta><kwd-group><label>Taxon classification</label><kwd><named-content xmlns:xlink="http://www.w3.org/1999/xlink" content-type="kingdom">Animalia</named-content></kwd><kwd><named-content xmlns:xlink="http://www.w3.org/1999/xlink" content-type="order">Alcyonacea</named-content></kwd><kwd><named-content xmlns:xlink="http://www.w3.org/1999/xlink" content-type="family">Primnoidae</named-content></kwd></kwd-group><mixed-citation publication-type="journal"><person-group><name><surname>Cairns</surname><given-names>Stephen D.</given-names></name></person-group><article-title>Deep-Water Octocorals (<tp:taxon-name><tp:taxon-name-part taxon-name-part-type="phylum">Cnidaria</tp:taxon-name-part></tp:taxon-name>, <tp:taxon-name><tp:taxon-name-part taxon-name-part-type="class">Anthozoa</tp:taxon-name-part></tp:taxon-name>) from the Galápagos and Cocos Islands. Part 1: Suborder <tp:taxon-name><tp:taxon-name-part taxon-name-part-type="suborder">Calcaxonia</tp:taxon-name-part></tp:taxon-name></article-title><source>Zookeys</source><day>16</day><month>1</month><year>2018</year><volume>2018</volume><issue>729</issue><fpage>1</fpage><lpage>46</lpage><pub-id pub-id-type="doi">10.3897/zookeys.729.21779</pub-id></mixed-citation></tp:treatment-meta><tp:nomenclature><tp:taxon-name>
                    <tp:taxon-name-part taxon-name-part-type="genus" reg="Callogorgia">Callogorgia</tp:taxon-name-part>
                    <tp:taxon-name-part taxon-name-part-type="species" reg="galapagensis">galapagensis</tp:taxon-name-part>
                    <object-id xmlns:xlink="http://www.w3.org/1999/xlink" content-type="zoobank" xlink:type="simple">http://zoobank.org/F21CD90F-41C8-4A0A-9B2B-6CF8E4E9E6A4</object-id>
                  </tp:taxon-name><tp:taxon-status xmlns:xlink="http://www.w3.org/1999/xlink" xlink:type="simple">sp. n.</tp:taxon-status><xref ref-type="fig" rid="F2">Figures 2a</xref><xref ref-type="fig" rid="F5">, 5</xref><!--PageBreak--></tp:nomenclature><tp:treatment-sec sec-type="material" id="SECID0EEJAG"><title>Material examined.</title><p>
                    <bold>Types</bold>. Holotype: <italic><abbrev xmlns:xlink="http://www.w3.org/1999/xlink" xlink:title="Johnson-Sea-Link I" id="ABBRID0ENJAG" xlink:type="simple">JSL-I</abbrev></italic>-1933, large colony and <abbrev xmlns:xlink="http://www.w3.org/1999/xlink" xlink:title="scanning electron microscope" id="ABBRID0ERJAG" xlink:type="simple">SEM</abbrev> stubs 2295–2297, 2308–2311, <named-content xmlns:xlink="http://www.w3.org/1999/xlink" content-type="dwc:institutional_code" xlink:type="simple">USNM</named-content> 1161744. Paratypes: <italic><abbrev xmlns:xlink="http://www.w3.org/1999/xlink" xlink:title="Johnson-Sea-Link I" id="ABBRID0E2JAG" xlink:type="simple">JSL-I</abbrev></italic>-1915, partial colony, <named-content xmlns:xlink="http://www.w3.org/1999/xlink" content-type="dwc:institutional_code" xlink:type="simple">USNM</named-content> 1161750; <italic><abbrev xmlns:xlink="http://www.w3.org/1999/xlink" xlink:title="Johnson-Sea-Link I" id="ABBRID0EFKAG" xlink:type="simple">JSL-I</abbrev></italic>-1930, partial colony, <named-content xmlns:xlink="http://www.w3.org/1999/xlink" content-type="dwc:institutional_code" xlink:type="simple">USNM</named-content> 1161746; <italic><abbrev xmlns:xlink="http://www.w3.org/1999/xlink" xlink:title="Johnson-Sea-Link I" id="ABBRID0EPKAG" xlink:type="simple">JSL-I</abbrev></italic>-1934, 1 branch, <named-content xmlns:xlink="http://www.w3.org/1999/xlink" content-type="dwc:institutional_code" xlink:type="simple">USNM</named-content> 1161745; <italic><abbrev xmlns:xlink="http://www.w3.org/1999/xlink" xlink:title="Johnson-Sea-Link I" id="ABBRID0EZKAG" xlink:type="simple">JSL-I</abbrev></italic>-1942, 1 branch, <named-content xmlns:xlink="http://www.w3.org/1999/xlink" content-type="dwc:institutional_code" xlink:type="simple">USNM</named-content> 1161748.</p></tp:treatment-sec><tp:treatment-sec sec-type="type locality" id="SECID0ECLAG"><title>Type locality.</title><p>
                    <italic><abbrev xmlns:xlink="http://www.w3.org/1999/xlink" xlink:title="Johnson-Sea-Link I" id="ABBRID0EJLAG" xlink:type="simple">JSL-I</abbrev></italic>-1933: <named-content xmlns:xlink="http://www.w3.org/1999/xlink" content-type="dwc:verbatimCoordinates" xlink:type="simple"><named-content content-type="geo-json" specific-use="{&#34;type&#34;:&#34;Point&#34;,&#34;coordinates&#34;:[-91.070133,-0.284533]}" id="NCID0EQLAG" xlink:type="simple">0°17.072'S, 91°04.208'W</named-content></named-content> (off northwest tip of Fernandina, Galápagos), 663–788 m deep.</p></tp:treatment-sec><tp:treatment-sec sec-type="distribution" id="SECID0EVLAG"><title>Distribution.</title><p>Galápagos: Tagus Cove between Isabela and Fernandina, north of Española, 308–633 m deep; Cocos Island, 628–656 m deep.</p></tp:treatment-sec><tp:treatment-sec sec-type="description" id="SECID0E1LAG"><title>Description.</title><p>Colonies are uniplanar and taller than broad, the holotype (Figure <xref ref-type="fig" rid="F2">2a</xref>) measuring 49 cm in height and 18 cm in width, with a broken basal branch diameter of 5.9 mm. Another colony fragment (<italic><abbrev xmlns:xlink="http://www.w3.org/1999/xlink" xlink:title="Johnson-Sea-Link I" id="ABBRID0EFMAG" xlink:type="simple">JSL-I</abbrev></italic>-1915) has a broken basal branch diameter of 8.9 mm, suggesting a colony height of close to 1 m. Branching is alternate pinnate (sympodial and geniculate), the terminal branchlets up to 13 cm in length. The polyps are arranged in whorls of five or six (Figure <xref ref-type="fig" rid="F5">5a</xref>); four to five whorls occur per cm branch length; the whorl diameter ranges from 2.5–3.1 mm. The polyps are 1.5–2.0 mm in length, slightly curved, and clavate (Figure <xref ref-type="fig" rid="F5">5b–d</xref>). The color of the colony and polyps is white.</p><fig id="F2" position="float" orientation="portrait"><label>Figure 2.</label><caption><p>Colonies of various species. <bold>a</bold> <italic><tp:taxon-name><tp:taxon-name-part taxon-name-part-type="genus" reg="Callogorgia">Callogorgia</tp:taxon-name-part> <tp:taxon-name-part taxon-name-part-type="species" reg="galapagensis">galapagensis</tp:taxon-name-part></tp:taxon-name></italic>, holotype, <named-content xmlns:xlink="http://www.w3.org/1999/xlink" content-type="dwc:institutional_code" xlink:type="simple">USNM</named-content> 1161744 <bold>b</bold> <italic><tp:taxon-name><tp:taxon-name-part taxon-name-part-type="genus" reg="Callogorgia">Callogorgia</tp:taxon-name-part> <tp:taxon-name-part taxon-name-part-type="species" reg="kinoshitai">kinoshitai</tp:taxon-name-part></tp:taxon-name></italic>, <italic><abbrev xmlns:xlink="http://www.w3.org/1999/xlink" xlink:title="USFWS Albatross" id="ABBRID0EZNAG" xlink:type="simple">Alb</abbrev></italic>-3406, <named-content xmlns:xlink="http://www.w3.org/1999/xlink" content-type="dwc:institutional_code" xlink:type="simple">USNM</named-content> 50960 <bold>c</bold> <italic><tp:taxon-name><tp:taxon-name-part taxon-name-part-type="genus" reg="Calyptrophora">Calyptrophora</tp:taxon-name-part> <tp:taxon-name-part taxon-name-part-type="species" reg="agassizii">agassizii</tp:taxon-name-part></tp:taxon-name></italic>, <italic><abbrev xmlns:xlink="http://www.w3.org/1999/xlink" xlink:title="Johnson-Sea-Link II" id="ABBRID0EQOAG" xlink:type="simple">JSL-II</abbrev></italic>-3108, <named-content xmlns:xlink="http://www.w3.org/1999/xlink" content-type="dwc:institutional_code" xlink:type="simple">USNM</named-content> 1093041 <bold>d</bold> <italic><tp:taxon-name><tp:taxon-name-part taxon-name-part-type="genus" reg="Calyptrophora">Calyptrophora</tp:taxon-name-part> <tp:taxon-name-part taxon-name-part-type="species" reg="reedi">reedi</tp:taxon-name-part></tp:taxon-name></italic>, holotype, <named-content xmlns:xlink="http://www.w3.org/1999/xlink" content-type="dwc:institutional_code" xlink:type="simple">USNM</named-content> 1409027 <bold>e</bold> <italic><tp:taxon-name><tp:taxon-name-part taxon-name-part-type="genus" reg="Narella">Narella</tp:taxon-name-part> <tp:taxon-name-part taxon-name-part-type="species" reg="ambigua">ambigua</tp:taxon-name-part></tp:taxon-name></italic>, <italic><abbrev xmlns:xlink="http://www.w3.org/1999/xlink" xlink:title="Johnson-Sea-Link I" id="ABBRID0EZPAG" xlink:type="simple">JSL-I</abbrev></italic>-1927, <named-content xmlns:xlink="http://www.w3.org/1999/xlink" content-type="dwc:institutional_code" xlink:type="simple">USNM</named-content> 1297223.</p></caption><graphic xmlns:xlink="http://www.w3.org/1999/xlink" xlink:href="zookeys-729-001-g002.jpg" position="float" orientation="portrait" xlink:type="simple" id="oo_179193.jpg"/></fig><p>There are eight longitudinal rows of body wall scales, decreasing in number from ab- to adaxial polyp side, the body wall sclerite formula being: 10–12:10–12:4–5:2. The distal five or six pairs of abaxial scales (Figure <xref ref-type="fig" rid="F5">5f</xref>) are narrow (0.31–0.35 mm wide), each bearing four to seven prominent (up to 0.08 mm in height) longitudinal ridges that terminate as projections on the distal edge of the scale. More proximal abaxial body wall scales are broader (up to 0.48 mm) and flat, lacking radial ridges. The outer lateral body wall scales (Figure <xref ref-type="fig" rid="F5">5h</xref>) are sculpted similarly, the basal pairs being even wider than those on the abaxial face. The ridges of these distal scales are so tall and closely spaced that it is difficult to determine the lateral margins of the scales. The inner lateral body wall scales (Figure <xref ref-type="fig" rid="F5">5g</xref>) are even broader (up to 0.56 mm in width) and have a finely serrate distal edge. The two pairs of adaxial scales (Figure <xref ref-type="fig" rid="F5">5i</xref>) are small, only 0.22–0.25 mm in width, below which the polyp is naked (Figure <xref ref-type="fig" rid="F5">5c</xref>). At the junction of the lowest body wall scales and the branch coenenchymal sclerites is a pair of crescentric infrabasal scales (Figure <xref ref-type="fig" rid="F5">5j</xref>) that forms a transition, each about 0.6 mm wide and 0.25 mm in height. The distalmost body wall scales in each row fold over the operculum as a short circumoperculum (Figure <xref ref-type="fig" rid="F5">5c</xref>). The opercular scales (Figure <xref ref-type="fig" rid="F5">5e</xref>) range in length from 0.50–0.65 mm, decreasing in length from ab- to adaxial polyp side, forming a prominent operculum; their <abbrev xmlns:xlink="http://www.w3.org/1999/xlink" xlink:title="ratio of length to width of a polyp or sclerite" id="ABBRID0EJRAG" xlink:type="simple">L:W</abbrev> ranges from 1.7–2.25. Their outer surface is covered with tall serrate ridges and their edges are finely serrate. Their inner face is tuberculate, the distal third bearing a multiply serrated keel. The coenenchymal sclerites (Figure <xref ref-type="fig" rid="F5">5k</xref>) are elongate (<abbrev xmlns:xlink="http://www.w3.org/1999/xlink" xlink:title="ratio of length to width of a polyp or sclerite" id="ABBRID0ERRAG" xlink:type="simple">L:W</abbrev> = 5–6), thick sclerites, arranged parallel to the branch axis, measuring up to 0.8 mm in length and 0.13–0.14 m in width. Their outer surface is coarsely granular.</p><fig id="F3" position="float" orientation="portrait"><label>Figure 3.</label><caption><p>Colonies of various species. <bold>a</bold> <italic><tp:taxon-name><tp:taxon-name-part taxon-name-part-type="genus" reg="Narella">Narella</tp:taxon-name-part> <tp:taxon-name-part taxon-name-part-type="species" reg="enigma">enigma</tp:taxon-name-part></tp:taxon-name></italic>, holotype, <named-content xmlns:xlink="http://www.w3.org/1999/xlink" content-type="dwc:institutional_code" xlink:type="simple">USNM</named-content> 1409703 <bold>b</bold> <italic><tp:taxon-name><tp:taxon-name-part taxon-name-part-type="genus" reg="Plumarella">Plumarella</tp:taxon-name-part> <tp:taxon-name-part taxon-name-part-type="species" reg="abietina">abietina</tp:taxon-name-part></tp:taxon-name></italic>, <italic><abbrev xmlns:xlink="http://www.w3.org/1999/xlink" xlink:title="USFWS Albatross" id="ABBRID0E4SAG" xlink:type="simple">Alb</abbrev></italic>-2818, <named-content xmlns:xlink="http://www.w3.org/1999/xlink" content-type="dwc:institutional_code" xlink:type="simple">USNM</named-content> 49605 <bold>c</bold> <italic><tp:taxon-name><tp:taxon-name-part taxon-name-part-type="genus" reg="Parastenella">Parastenella</tp:taxon-name-part> <tp:taxon-name-part taxon-name-part-type="species" reg="pomponiae">pomponiae</tp:taxon-name-part></tp:taxon-name></italic>, holotype, <named-content xmlns:xlink="http://www.w3.org/1999/xlink" content-type="dwc:institutional_code" xlink:type="simple">USNM</named-content> 1410289 <bold>d</bold> <italic><tp:taxon-name><tp:taxon-name-part taxon-name-part-type="genus" reg="Chrysogorgia">Chrysogorgia</tp:taxon-name-part> <tp:taxon-name-part taxon-name-part-type="species" reg="scintillans">scintillans</tp:taxon-name-part></tp:taxon-name></italic>, <italic><abbrev xmlns:xlink="http://www.w3.org/1999/xlink" xlink:title="Johnson-Sea-Link II" id="ABBRID0EGUAG" xlink:type="simple">JSL-II</abbrev></italic>-1927, <named-content xmlns:xlink="http://www.w3.org/1999/xlink" content-type="dwc:institutional_code" xlink:type="simple">USNM</named-content> 89377 <bold>e</bold> <italic><tp:taxon-name><tp:taxon-name-part taxon-name-part-type="genus" reg="Chrysogorgia">Chrysogorgia</tp:taxon-name-part> <tp:taxon-name-part taxon-name-part-type="species" reg="midas">midas</tp:taxon-name-part></tp:taxon-name></italic>, holotype, <named-content xmlns:xlink="http://www.w3.org/1999/xlink" content-type="dwc:institutional_code" xlink:type="simple">USNM</named-content> 1160575 <bold>f</bold> <italic><tp:taxon-name><tp:taxon-name-part taxon-name-part-type="genus" reg="Chrysogorgia">Chrysogorgia</tp:taxon-name-part> <tp:taxon-name-part taxon-name-part-type="species" reg="laevorsa">laevorsa</tp:taxon-name-part></tp:taxon-name></italic>, holotype, <named-content xmlns:xlink="http://www.w3.org/1999/xlink" content-type="dwc:institutional_code" xlink:type="simple">USNM</named-content> 1409029 <bold>g</bold> <italic><tp:taxon-name><tp:taxon-name-part taxon-name-part-type="genus" reg="Isidella">Isidella</tp:taxon-name-part> <tp:taxon-name-part taxon-name-part-type="species" reg="tenuis">tenuis</tp:taxon-name-part></tp:taxon-name></italic>, holotype, <named-content xmlns:xlink="http://www.w3.org/1999/xlink" content-type="dwc:institutional_code" xlink:type="simple">USNM</named-content> 89382 <bold>h</bold> <italic><tp:taxon-name><tp:taxon-name-part taxon-name-part-type="genus" reg="Callozostron">Callozostron</tp:taxon-name-part> <tp:taxon-name-part taxon-name-part-type="species" reg="carlottae">carlottae</tp:taxon-name-part></tp:taxon-name></italic>, <italic><abbrev xmlns:xlink="http://www.w3.org/1999/xlink" xlink:title="E/V Nautilus" id="ABBRID0ETWAG" xlink:type="simple">NA</abbrev></italic>64-77-01-A.</p></caption><graphic xmlns:xlink="http://www.w3.org/1999/xlink" xlink:href="zookeys-729-001-g003.jpg" position="float" orientation="portrait" xlink:type="simple" id="oo_179194.jpg"/></fig><fig id="F4" position="float" orientation="portrait"><label>Figure 4.</label><caption><p>Polyps and sclerites of <italic><tp:taxon-name><tp:taxon-name-part taxon-name-part-type="genus" reg="Callozostron">Callozostron</tp:taxon-name-part> <tp:taxon-name-part taxon-name-part-type="species" reg="carlottae">carlottae</tp:taxon-name-part></tp:taxon-name></italic> from <italic><abbrev xmlns:xlink="http://www.w3.org/1999/xlink" xlink:title="E/V Nautilus" id="ABBRID0EQXAG" xlink:type="simple">NA</abbrev></italic>64-77-01-A. <bold>a</bold> lateral stereo view of two polyp whorls <bold>b–d</bold> lateral stereo views of three polyps showing spinose marginal and submarginal scales and non-spinose proximal body wall scales <bold>e</bold> opercular scales <bold>f</bold> lower, non-spinose body wall scales <bold>g</bold> wide base of marginal scales <bold>h</bold> spinose submarginal scales <bold>i</bold> marginal scales <bold>j</bold> coenenchymal scales.</p></caption><graphic xmlns:xlink="http://www.w3.org/1999/xlink" xlink:href="zookeys-729-001-g004.jpg" position="float" orientation="portrait" xlink:type="simple" id="oo_179195.jpg"/></fig></tp:treatment-sec><tp:treatment-sec sec-type="comparisons" id="SECID0EJYAG"><title>Comparisons.</title><p>
                    <italic><tp:taxon-name><tp:taxon-name-part taxon-name-part-type="genus" reg="Callogorgia">Callogorgia</tp:taxon-name-part> <tp:taxon-name-part taxon-name-part-type="species" reg="galapagensis">galapagensis</tp:taxon-name-part></tp:taxon-name></italic> belongs to a group of eight species that have highly cristate abaxial body wall scales, the other seven species listed in <xref ref-type="bibr" rid="B27">Cairns (2016)</xref>, the Pacific component indicated in the key above by asterisks. The prominent ridges on these body wall scales often make it difficult to see the boundaries between adjacent rows of body wall scales. <italic><tp:taxon-name><tp:taxon-name-part taxon-name-part-type="genus" reg="Callogorgia">Callogorgia</tp:taxon-name-part> <tp:taxon-name-part taxon-name-part-type="species" reg="galapagensis">galapagensis</tp:taxon-name-part></tp:taxon-name></italic> can be distinguished from the other seven species by its sclerite formula, being the only species to have 10–12 abaxial and outer lateral body wall scales. This character is not used in the key above, and thus <italic><tp:taxon-name><tp:taxon-name-part taxon-name-part-type="genus" reg="Callogorgia">C.</tp:taxon-name-part> <tp:taxon-name-part taxon-name-part-type="species" reg="galapagensis">galapagensis</tp:taxon-name-part></tp:taxon-name></italic> keys closest to <italic><tp:taxon-name><tp:taxon-name-part taxon-name-part-type="genus" reg="Calligorgia">C.</tp:taxon-name-part> <tp:taxon-name-part taxon-name-part-type="species" reg="sertosa">sertosa</tp:taxon-name-part></tp:taxon-name></italic> and <italic><tp:taxon-name><tp:taxon-name-part taxon-name-part-type="genus" reg="Callogorgia">C.</tp:taxon-name-part> <tp:taxon-name-part taxon-name-part-type="species" reg="tessellata">tessellata</tp:taxon-name-part></tp:taxon-name></italic>, but can be distinguished by its unique sclerite formula.</p><fig id="F5" position="float" orientation="portrait"><label>Figure 5.</label><caption><p>Polyps and sclerites of <italic><tp:taxon-name><tp:taxon-name-part taxon-name-part-type="genus" reg="Callogorgia">Callogorgia</tp:taxon-name-part> <tp:taxon-name-part taxon-name-part-type="species" reg="galapagensis">galapagensis</tp:taxon-name-part></tp:taxon-name></italic> from the holotype, <italic><abbrev xmlns:xlink="http://www.w3.org/1999/xlink" xlink:title="Johnson-Sea-Link I" id="ABBRID0E51AG" xlink:type="simple">JSL-I</abbrev></italic>-1933, <named-content xmlns:xlink="http://www.w3.org/1999/xlink" content-type="dwc:institutional_code" xlink:type="simple">USNM</named-content> 1161744. <bold>a</bold> apical stereo view of polyp whorl <bold>b–d</bold> abaxial, adaxial, and lateral stereo views of a polyp, respectively <bold>e</bold> opercular scales <bold>f</bold> abaxial body wall scales <bold>g</bold> inner lateral body wall scale <bold>h</bold> outer lateral body wall scales <bold>i</bold> adaxial body wall scales <bold>j</bold> infrabasal scales <bold>k</bold> coenenchymal scales.</p></caption><graphic xmlns:xlink="http://www.w3.org/1999/xlink" xlink:href="zookeys-729-001-g005.jpg" position="float" orientation="portrait" xlink:type="simple" id="oo_179196.jpg"/></fig></tp:treatment-sec><tp:treatment-sec sec-type="etymology" id="SECID0E52AG"><title>Etymology.</title><p>Named for the type locality of the species.</p></tp:treatment-sec><ref-list><ref id="B27"><mixed-citation xmlns:xlink="http://www.w3.org/1999/xlink" xlink:type="simple">
          <person-group><name name-style="western"><surname>Cairns</surname><given-names>SD</given-names></name></person-group> (<year>2016</year>) <article-title>The Marine fauna of New Zealand: Primnoid octocorals (<tp:taxon-name><tp:taxon-name-part taxon-name-part-type="class">Anthozoa</tp:taxon-name-part></tp:taxon-name>, <tp:taxon-name><tp:taxon-name-part taxon-name-part-type="order">Alcyonacea</tp:taxon-name-part></tp:taxon-name>) Part 2. <italic><tp:taxon-name><tp:taxon-name-part taxon-name-part-type="genus">Primnoella</tp:taxon-name-part></tp:taxon-name></italic>, <italic><tp:taxon-name><tp:taxon-name-part taxon-name-part-type="genus">Callozostron</tp:taxon-name-part></tp:taxon-name></italic>, <italic><tp:taxon-name><tp:taxon-name-part taxon-name-part-type="genus">Metafannyella</tp:taxon-name-part></tp:taxon-name></italic>, <italic><tp:taxon-name><tp:taxon-name-part taxon-name-part-type="genus">Callogorgia</tp:taxon-name-part></tp:taxon-name></italic>, <italic><tp:taxon-name><tp:taxon-name-part taxon-name-part-type="genus">Fanellia</tp:taxon-name-part></tp:taxon-name></italic> and other genera.</article-title> <source>NIWA Biodiversity Memoir</source> <volume>129</volume>: <fpage>1</fpage>–<lpage>131</lpage>.</mixed-citation></ref></ref-list></tp:taxon-treatment>
