# Supplementary material for: Deep-Water Octocorals (Cnidaria, Anthozoa) from the Galápagos and Cocos Islands. Part 1: Suborder Calcaxonia
Source: Zookeys. 2018 Jan 16;(729):1–46. doi: 10.3897/zookeys.729.21779 (PMC5799731; doi:10.3897/zookeys.729.21779)
Supplement: XML Treatment for Callogorgia kinoshitai [file zookeys.729.21779-treatment5.xml]

<!DOCTYPE tp:taxon-treatment
  PUBLIC "-//TaxonX//DTD Taxonomic Treatment Publishing DTD v0 20100105//EN" "tax-treatment-NSO.dtd">
<tp:taxon-treatment xmlns:tp="http://www.plazi.org/taxpub"><tp:treatment-meta><kwd-group><label>Taxon classification</label><kwd><named-content xmlns:xlink="http://www.w3.org/1999/xlink" content-type="kingdom">Animalia</named-content></kwd><kwd><named-content xmlns:xlink="http://www.w3.org/1999/xlink" content-type="order">Alcyonacea</named-content></kwd><kwd><named-content xmlns:xlink="http://www.w3.org/1999/xlink" content-type="family">Primnoidae</named-content></kwd></kwd-group><mixed-citation publication-type="journal"><person-group><name><surname>Cairns</surname><given-names>Stephen D.</given-names></name></person-group><article-title>Deep-Water Octocorals (<tp:taxon-name><tp:taxon-name-part taxon-name-part-type="phylum">Cnidaria</tp:taxon-name-part></tp:taxon-name>, <tp:taxon-name><tp:taxon-name-part taxon-name-part-type="class">Anthozoa</tp:taxon-name-part></tp:taxon-name>) from the Galápagos and Cocos Islands. Part 1: Suborder <tp:taxon-name><tp:taxon-name-part taxon-name-part-type="suborder">Calcaxonia</tp:taxon-name-part></tp:taxon-name></article-title><source>Zookeys</source><day>16</day><month>1</month><year>2018</year><volume>2018</volume><issue>729</issue><fpage>1</fpage><lpage>46</lpage><pub-id pub-id-type="doi">10.3897/zookeys.729.21779</pub-id></mixed-citation></tp:treatment-meta><tp:nomenclature><tp:taxon-name>
                    <tp:taxon-name-part taxon-name-part-type="genus" reg="Callogorgia">Callogorgia</tp:taxon-name-part>
                    <tp:taxon-name-part taxon-name-part-type="species" reg="kinoshitai">kinoshitai</tp:taxon-name-part>
                  </tp:taxon-name><tp:taxon-authority>(Kükenthal, 1913), nom. correct.</tp:taxon-authority><xref ref-type="fig" rid="F2">Figures 2b</xref><xref ref-type="fig" rid="F6">, 6</xref><tp:nomenclature-citation-list><tp:nomenclature-citation><tp:taxon-name>
                        <tp:taxon-name-part taxon-name-part-type="genus" reg="Calligorgia">Calligorgia</tp:taxon-name-part> <tp:taxon-name-part taxon-name-part-type="species" reg="sertosa">sertosa</tp:taxon-name-part></tp:taxon-name><comment><xref ref-type="bibr" rid="B60">Nutting 1909</xref>: 715.</comment></tp:nomenclature-citation><tp:nomenclature-citation><tp:taxon-name>
                        <tp:taxon-name-part taxon-name-part-type="genus" reg="Calligorgia">Calligorgia</tp:taxon-name-part> <tp:taxon-name-part taxon-name-part-type="species" reg="kinoshitae">kinoshitae</tp:taxon-name-part></tp:taxon-name><comment><xref ref-type="bibr" rid="B51">Kükenthal 1913</xref>: 264–266, text-figs E–F, pl. 8, fig. 10; <xref ref-type="bibr" rid="B52">Kükenthal 1919</xref>: 370; <xref ref-type="bibr" rid="B53">1924</xref>: 270.</comment></tp:nomenclature-citation><tp:nomenclature-citation><tp:taxon-name>
                        <tp:taxon-name-part taxon-name-part-type="genus" reg="Callogorgia">Callogorgia</tp:taxon-name-part> <tp:taxon-name-part taxon-name-part-type="species" reg="kinoshitae">kinoshitae</tp:taxon-name-part></tp:taxon-name><comment><xref ref-type="bibr" rid="B5">Bayer 1982</xref>: 122 (key); <xref ref-type="bibr" rid="B22">Cairns 2007b</xref>: 512 (listed); <xref ref-type="bibr" rid="B33">Cairns and Bayer 2009</xref>: 29 (listed).</comment></tp:nomenclature-citation></tp:nomenclature-citation-list></tp:nomenclature><tp:treatment-sec sec-type="material" id="SECID0EQ6AG"><title>Material examined.</title><p>
                    <italic><abbrev xmlns:xlink="http://www.w3.org/1999/xlink" xlink:title="USFWS Albatross" id="ABBRID0EY6AG" xlink:type="simple">Alb</abbrev></italic>-3406, 1 colony and <abbrev xmlns:xlink="http://www.w3.org/1999/xlink" xlink:title="scanning electron microscope" id="ABBRID0E36AG" xlink:type="simple">SEM</abbrev> stubs 2300–2302, <named-content xmlns:xlink="http://www.w3.org/1999/xlink" content-type="dwc:institutional_code" xlink:type="simple">USNM</named-content> 50960; <italic><abbrev xmlns:xlink="http://www.w3.org/1999/xlink" xlink:title="USFWS Albatross" id="ABBRID0EGABG" xlink:type="simple">Alb</abbrev></italic>-3410, 1 colony, <named-content xmlns:xlink="http://www.w3.org/1999/xlink" content-type="dwc:institutional_code" xlink:type="simple">USNM</named-content> 50959; <italic><abbrev xmlns:xlink="http://www.w3.org/1999/xlink" xlink:title="USFWS Albatross" id="ABBRID0EQABG" xlink:type="simple">Alb</abbrev></italic>-4530, 1 colony, <named-content xmlns:xlink="http://www.w3.org/1999/xlink" content-type="dwc:institutional_code" xlink:type="simple">USNM</named-content> 49611; <italic><abbrev xmlns:xlink="http://www.w3.org/1999/xlink" xlink:title="USFWS Albatross" id="ABBRID0E1ABG" xlink:type="simple">Alb</abbrev></italic>-4537, 3 colonies, <named-content xmlns:xlink="http://www.w3.org/1999/xlink" content-type="dwc:institutional_code" xlink:type="simple">USNM</named-content> 30030, 43126, and 58986; <italic><tp:taxon-name><tp:taxon-name-part taxon-name-part-type="genus" reg="Desteiquer">Desteiquer</tp:taxon-name-part></tp:taxon-name></italic>, <named-content xmlns:xlink="http://www.w3.org/1999/xlink" content-type="dwc:verbatimCoordinates" xlink:type="simple"><named-content content-type="geo-json" specific-use="{&#34;type&#34;:&#34;Point&#34;,&#34;coordinates&#34;:[-122.221667,36.620000]}" id="NCID0ENBBG" xlink:type="simple">36°37'12"N, 122°13'18"W</named-content></named-content>, 1476–1609 m, 1 colony, <named-content xmlns:xlink="http://www.w3.org/1999/xlink" content-type="dwc:institutional_code" xlink:type="simple">USNM</named-content> 75231; <italic><abbrev xmlns:xlink="http://www.w3.org/1999/xlink" xlink:title="USFWS Albatross" id="ABBRID0EYBBG" xlink:type="simple">Alb</abbrev></italic>-4357, <named-content xmlns:xlink="http://www.w3.org/1999/xlink" content-type="dwc:institutional_code" xlink:type="simple">USNM</named-content> 30084 (syntype).</p></tp:treatment-sec><tp:treatment-sec sec-type="Types" id="SECID0EBCBG"><title>Types.</title><p>
                    <xref ref-type="bibr" rid="B51">Kükenthal (1913)</xref> established this species on the specimens described by <xref ref-type="bibr" rid="B60">Nutting (1909)</xref> as <italic><tp:taxon-name><tp:taxon-name-part taxon-name-part-type="genus" reg="Calligorgia">C.</tp:taxon-name-part> <tp:taxon-name-part taxon-name-part-type="species" reg="sertosa">sertosa</tp:taxon-name-part></tp:taxon-name></italic>. Although Kükenthal examined some of those specimens and added information about them, he did not report any additional specimens or designate a type. The specimens reported by <xref ref-type="bibr" rid="B60">Nutting (1909)</xref> are thus considered as syntypes, and include those from <italic><abbrev xmlns:xlink="http://www.w3.org/1999/xlink" xlink:title="USFWS Albatross" id="ABBRID0E6CBG" xlink:type="simple">Alb</abbrev></italic>-4356, <italic><abbrev xmlns:xlink="http://www.w3.org/1999/xlink" xlink:title="USFWS Albatross" id="ABBRID0EEDBG" xlink:type="simple">Alb</abbrev></italic>-4357 (<named-content xmlns:xlink="http://www.w3.org/1999/xlink" content-type="dwc:institutional_code" xlink:type="simple">USNM</named-content> 30084, <abbrev xmlns:xlink="http://www.w3.org/1999/xlink" xlink:title="scanning electron microscope" id="ABBRID0ENDBG" xlink:type="simple">SEM</abbrev> stubs 2298–2299), <italic><abbrev xmlns:xlink="http://www.w3.org/1999/xlink" xlink:title="USFWS Albatross" id="ABBRID0ESDBG" xlink:type="simple">Alb</abbrev></italic>-4358, <italic><abbrev xmlns:xlink="http://www.w3.org/1999/xlink" xlink:title="USFWS Albatross" id="ABBRID0EXDBG" xlink:type="simple">Alb</abbrev></italic>-4386, and <italic><abbrev xmlns:xlink="http://www.w3.org/1999/xlink" xlink:title="USFWS Albatross" id="ABBRID0E3DBG" xlink:type="simple">Alb</abbrev></italic>-4391, all presumably deposited at the <named-content xmlns:xlink="http://www.w3.org/1999/xlink" content-type="dwc:institutional_code" xlink:type="simple">NMNH</named-content>, although only <italic><abbrev xmlns:xlink="http://www.w3.org/1999/xlink" xlink:title="USFWS Albatross" id="ABBRID0EGEBG" xlink:type="simple">Alb</abbrev></italic>-4357 could be located in 2017.</p></tp:treatment-sec><tp:treatment-sec sec-type="type locality" id="SECID0EKEBG"><title>Type locality.</title><p>As defined by the syntype series, the type-locality extends from northern Baja California (latitude 30°30'30"N) to just north of San Diego (latitude 33°02'15"N), and includes the bathymetric range of 219–2469 m.</p><!--PageBreak--></tp:treatment-sec><tp:treatment-sec sec-type="distribution" id="SECID0EQEBG"><title>Distribution.</title><p>Galápagos: between Santa Cruz and Marchena, 605–1008 m deep. Elsewhere: northern Baja California to Monterey Bay (new records), California, 219–2469 m deep.</p></tp:treatment-sec><tp:treatment-sec sec-type="description" id="SECID0EVEBG"><title>Description.</title><p>Colonies are uniplanar and taller than wide, the largest Galápagos specimen (<italic><abbrev xmlns:xlink="http://www.w3.org/1999/xlink" xlink:title="USFWS Albatross" id="ABBRID0E3EBG" xlink:type="simple">Alb</abbrev></italic>-3406) a broken colony only 18 cm in height, but the largest syntype measuring up to 26 cm in height. Branching is alternate pinnate (sympodial and geniculate, Figure <xref ref-type="fig" rid="F2">2b</xref>), the terminal distal branchlets only about 4 cm in length. The polyps are arranged in whorls of two or three (Figures <xref ref-type="fig" rid="F6">6a, b</xref>), although <xref ref-type="bibr" rid="B52">Kükenthal (1919)</xref> reported a range of two to six, with four being the most common number. The whorl diameter is about 1.5 mm. The polyps are 1.3–1.5 mm in length, and slightly clavate (Figures <xref ref-type="fig" rid="F6">6c, d</xref>). The color of the colony and polyps is white.</p><p>There are eight longitudinal rows of body wall scales, decreasing in number from ab- to adaxial polyp side, the body wall sclerite formula being: 6–8:1–2:1–2:1–2. The marginal and submarginal abaxial body wall scales (Figure <xref ref-type="fig" rid="F6">6g</xref>) have a ctenate distal edge and increase in width and thickness from distal to proximal position. The basalmost abaxials are short but quite wide (up to 0.95 mm), curving around most of the basal part of the polyp and occupying the space normally reserved for the proximal outer and inner lateral scales. These scales serve as infrabasals (Figure <xref ref-type="fig" rid="F6">6i</xref>), forming a transition from the plate-like body wall scales (Figure <xref ref-type="fig" rid="F6">6h</xref>) to the thick elongate coenenchymal scales (Figure <xref ref-type="fig" rid="F6">6j</xref>). The outer (Figure <xref ref-type="fig" rid="F6">6f</xref>) and inner lateral body wall scales are quite wide (0.5–0.6 mm) and have a finely serrate distal edge. The adaxial scales (Figure <xref ref-type="fig" rid="F6">6d</xref>) are narrow, only about 0.3 mm in width. The outer surface of the body wall scales is relatively smooth, and covered with small, low granules. All body wall scales are curved to fit the circumference of the polyp body. The opercular scales (Figure <xref ref-type="fig" rid="F6">6d, e</xref>) range in length from 0.50–0.75 mm, decreasing in length from ab- to adaxial polyp side, forming a prominent operculum; their <abbrev xmlns:xlink="http://www.w3.org/1999/xlink" xlink:title="ratio of length to width of a polyp or sclerite" id="ABBRID0EOGBG" xlink:type="simple">L:W</abbrev> ranges from 2.8–3.0. The relatively high <abbrev xmlns:xlink="http://www.w3.org/1999/xlink" xlink:title="ratio of length to width of a polyp or sclerite" id="ABBRID0ESGBG" xlink:type="simple">L:W</abbrev> ratio is caused by an attenuate tip that is essentially round in cross section and covered on all surfaces by small spines arranged in longitudinal rows. The coenenchymal sclerites (Figure <xref ref-type="fig" rid="F6">6j</xref>) are elongate (<abbrev xmlns:xlink="http://www.w3.org/1999/xlink" xlink:title="ratio of length to width of a polyp or sclerite" id="ABBRID0E1GBG" xlink:type="simple">L:W</abbrev> = 5–6) and thick, up to 0.55 mm in length and about 0.1 mm in width. They are longitudinally arranged in one layer on the branches. Their outer surface covered by low granules.</p><fig id="F6" position="float" orientation="portrait"><label>Figure 6.</label><caption><p>Polyps and sclerites of <italic><tp:taxon-name><tp:taxon-name-part taxon-name-part-type="genus" reg="Callogorgia">Callogorgia</tp:taxon-name-part> <tp:taxon-name-part taxon-name-part-type="species" reg="kinoshitai">kinoshitai</tp:taxon-name-part></tp:taxon-name></italic> (<bold>a</bold> <italic><abbrev xmlns:xlink="http://www.w3.org/1999/xlink" xlink:title="USFWS Albatross" id="ABBRID0EUHBG" xlink:type="simple">Alb</abbrev></italic>-4357, <named-content xmlns:xlink="http://www.w3.org/1999/xlink" content-type="dwc:institutional_code" xlink:type="simple">USNM</named-content> 30084 <bold>b–j</bold> <italic><abbrev xmlns:xlink="http://www.w3.org/1999/xlink" xlink:title="USFWS Albatross" id="ABBRID0EAIBG" xlink:type="simple">Alb</abbrev></italic>-3406, <named-content xmlns:xlink="http://www.w3.org/1999/xlink" content-type="dwc:institutional_code" xlink:type="simple">USNM</named-content> 50960) <bold>a–b</bold> lateral stereo views of polyp whorls <bold>c</bold> lateral stereo view of a polyp <bold>d</bold> adaxial stereo view of a polyp <bold>e</bold> opercular scales <bold>f</bold> view of outer lateral scales, in situ <bold>g</bold> marginal scales <bold>h</bold> abaxial body wall scales <bold>i</bold> infrabasal scales <bold>j</bold> coenenchymal scales, in situ.</p></caption><graphic xmlns:xlink="http://www.w3.org/1999/xlink" xlink:href="zookeys-729-001-g006.jpg" position="float" orientation="portrait" xlink:type="simple" id="oo_179197.jpg"/></fig></tp:treatment-sec><tp:treatment-sec sec-type="comparisons" id="SECID0EAJBG"><title>Comparisons.</title><p>Although this species was originally identified as <italic><tp:taxon-name><tp:taxon-name-part taxon-name-part-type="genus" reg="Calligorgia">C.</tp:taxon-name-part> <tp:taxon-name-part taxon-name-part-type="species" reg="sertosa">sertosa</tp:taxon-name-part></tp:taxon-name></italic> by <xref ref-type="bibr" rid="B60">Nutting (1909)</xref>, that species differs in having more pairs of outer body wall scales, a pitted body wall outer surface texture, and a tessellate coenenchymal scale arrangement (<xref ref-type="bibr" rid="B27">Cairns 2016</xref>). As seen from the key above, <italic><tp:taxon-name><tp:taxon-name-part taxon-name-part-type="genus" reg="Callogorgia">C.</tp:taxon-name-part> <tp:taxon-name-part taxon-name-part-type="species" reg="kinoshitai">kinoshitai</tp:taxon-name-part></tp:taxon-name></italic> is most similar to <italic><tp:taxon-name><tp:taxon-name-part taxon-name-part-type="genus" reg="Callogorgia">C.</tp:taxon-name-part> <tp:taxon-name-part taxon-name-part-type="species" reg="joubini">joubini</tp:taxon-name-part></tp:taxon-name></italic> (Versluys, 1906) (Indonesia, 520 m deep) but differs from that species in having inner and outer lateral scales and elongate (not polygonal) coenenchymal scales.</p></tp:treatment-sec><tp:treatment-sec sec-type="remarks" id="SECID0EPKBG"><title>Remarks.</title><p>
                    <xref ref-type="bibr" rid="B52">Kükenthal (1919)</xref> described a sclerite formula of 7–8:7–8:4:2 for this species, but the syntype from <italic><abbrev xmlns:xlink="http://www.w3.org/1999/xlink" xlink:title="USFWS Albatross" id="ABBRID0E1KBG" xlink:type="simple">Alb</abbrev></italic>-4357 clearly has only two outer lateral scales and thus his sclerite formula is doubted.</p></tp:treatment-sec><tp:treatment-sec sec-type="Nomenclature" id="SECID0E5KBG"><title>Nomenclature.</title><p>This species was clearly named after Kumao Kinoshita, and thus the name is herein changed to reflect a masculine ending.</p><!--PageBreak--></tp:treatment-sec><tp:treatment-sec><!--Section generated to contain objects referenced in tp:taxon-treatment.--><fig id="F2" position="float" orientation="portrait"><label>Figure 2.</label><caption><p>Colonies of various species. <bold>a</bold> <italic><tp:taxon-name><tp:taxon-name-part taxon-name-part-type="genus" reg="Callogorgia">Callogorgia</tp:taxon-name-part> <tp:taxon-name-part taxon-name-part-type="species" reg="galapagensis">galapagensis</tp:taxon-name-part></tp:taxon-name></italic>, holotype, <named-content xmlns:xlink="http://www.w3.org/1999/xlink" content-type="dwc:institutional_code" xlink:type="simple">USNM</named-content> 1161744 <bold>b</bold> <italic><tp:taxon-name><tp:taxon-name-part taxon-name-part-type="genus" reg="Callogorgia">Callogorgia</tp:taxon-name-part> <tp:taxon-name-part taxon-name-part-type="species" reg="kinoshitai">kinoshitai</tp:taxon-name-part></tp:taxon-name></italic>, <italic><abbrev xmlns:xlink="http://www.w3.org/1999/xlink" xlink:title="USFWS Albatross" id="ABBRID0EZNAG" xlink:type="simple">Alb</abbrev></italic>-3406, <named-content xmlns:xlink="http://www.w3.org/1999/xlink" content-type="dwc:institutional_code" xlink:type="simple">USNM</named-content> 50960 <bold>c</bold> <italic><tp:taxon-name><tp:taxon-name-part taxon-name-part-type="genus" reg="Calyptrophora">Calyptrophora</tp:taxon-name-part> <tp:taxon-name-part taxon-name-part-type="species" reg="agassizii">agassizii</tp:taxon-name-part></tp:taxon-name></italic>, <italic><abbrev xmlns:xlink="http://www.w3.org/1999/xlink" xlink:title="Johnson-Sea-Link II" id="ABBRID0EQOAG" xlink:type="simple">JSL-II</abbrev></italic>-3108, <named-content xmlns:xlink="http://www.w3.org/1999/xlink" content-type="dwc:institutional_code" xlink:type="simple">USNM</named-content> 1093041 <bold>d</bold> <italic><tp:taxon-name><tp:taxon-name-part taxon-name-part-type="genus" reg="Calyptrophora">Calyptrophora</tp:taxon-name-part> <tp:taxon-name-part taxon-name-part-type="species" reg="reedi">reedi</tp:taxon-name-part></tp:taxon-name></italic>, holotype, <named-content xmlns:xlink="http://www.w3.org/1999/xlink" content-type="dwc:institutional_code" xlink:type="simple">USNM</named-content> 1409027 <bold>e</bold> <italic><tp:taxon-name><tp:taxon-name-part taxon-name-part-type="genus" reg="Narella">Narella</tp:taxon-name-part> <tp:taxon-name-part taxon-name-part-type="species" reg="ambigua">ambigua</tp:taxon-name-part></tp:taxon-name></italic>, <italic><abbrev xmlns:xlink="http://www.w3.org/1999/xlink" xlink:title="Johnson-Sea-Link I" id="ABBRID0EZPAG" xlink:type="simple">JSL-I</abbrev></italic>-1927, <named-content xmlns:xlink="http://www.w3.org/1999/xlink" content-type="dwc:institutional_code" xlink:type="simple">USNM</named-content> 1297223.</p></caption><graphic xmlns:xlink="http://www.w3.org/1999/xlink" xlink:href="zookeys-729-001-g002.jpg" position="float" orientation="portrait" xlink:type="simple" id="oo_179193.jpg"/></fig></tp:treatment-sec><ref-list><ref id="B60"><mixed-citation xmlns:xlink="http://www.w3.org/1999/xlink" xlink:type="simple">
          <person-group><name name-style="western"><surname>Nutting</surname><given-names>CC</given-names></name></person-group> (<year>1909</year>) <article-title><tp:taxon-name><tp:taxon-name-part taxon-name-part-type="subclass">Alcyonaria</tp:taxon-name-part></tp:taxon-name> of the Californian coast.</article-title> <source>Proceedings of the United States National Museum</source> <volume>35</volume>: <fpage>681</fpage>–<lpage>727</lpage>. <ext-link xlink:type="simple" ext-link-type="doi" xlink:href="10.5479/si.00963801.35-1658.681">https://doi.org/10.5479/si.00963801.35-1658.681</ext-link></mixed-citation></ref><ref id="B51"><mixed-citation xmlns:xlink="http://www.w3.org/1999/xlink" xlink:type="simple">
          <person-group><name name-style="western"><surname>Kükenthal</surname><given-names>W</given-names></name></person-group> (<year>1913</year>) <article-title>Über die Alcyonarienfauna Californiens und ihre tiergeographischen Beziehungen. Zoologische Jahrbücher (Syst.</article-title> <source>)</source> <volume>35</volume>(<issue>2</issue>): <fpage>219</fpage>–<lpage>270</lpage>. <ext-link xlink:type="simple" ext-link-type="doi" xlink:href="10.5962/bhl.part.16718">https://doi.org/10.5962/bhl.part.16718</ext-link></mixed-citation></ref><ref id="B52"><mixed-citation xmlns:xlink="http://www.w3.org/1999/xlink" xlink:type="simple">
          <person-group><name name-style="western"><surname>Kükenthal</surname><given-names>W</given-names></name></person-group> (<year>1919</year>) <tp:taxon-name><tp:taxon-name-part taxon-name-part-type="suborder">Gorgonaria</tp:taxon-name-part></tp:taxon-name>. Wissenschaftliche Ergebnisse der deutschen Tiefsee-Expedition auf dem Dampfer “<italic>Valdivia</italic>”, 1898–1899 13(2): 1–946.</mixed-citation></ref><ref id="B53"><mixed-citation xmlns:xlink="http://www.w3.org/1999/xlink" xlink:type="simple">
          <person-group><name name-style="western"><surname>Kükenthal</surname><given-names>W</given-names></name></person-group> (<year>1924</year>) <source><tp:taxon-name><tp:taxon-name-part taxon-name-part-type="phylum">Coelenterata</tp:taxon-name-part></tp:taxon-name>: <tp:taxon-name><tp:taxon-name-part taxon-name-part-type="suborder">Gorgonaria</tp:taxon-name-part></tp:taxon-name>. Das Tierreich 47.</source> <publisher-name>Walter de Gruyter &amp; Co.</publisher-name>, <publisher-loc>Berlin</publisher-loc>, <size units="page">478 pp</size>.</mixed-citation></ref><ref id="B5"><mixed-citation xmlns:xlink="http://www.w3.org/1999/xlink" xlink:type="simple">
          <person-group><name name-style="western"><surname>Bayer</surname><given-names>FM</given-names></name></person-group> (<year>1982</year>) <article-title>Some new and old species of the primnoid genus <italic><tp:taxon-name><tp:taxon-name-part taxon-name-part-type="genus">Callogorgia</tp:taxon-name-part></tp:taxon-name></italic> Gray, with a revalidation of the related genus <italic><tp:taxon-name><tp:taxon-name-part taxon-name-part-type="genus">Fanellia</tp:taxon-name-part></tp:taxon-name></italic> Gray (<tp:taxon-name><tp:taxon-name-part taxon-name-part-type="phylum">Coelenterata</tp:taxon-name-part></tp:taxon-name>: <tp:taxon-name><tp:taxon-name-part taxon-name-part-type="class">Anthozoa</tp:taxon-name-part></tp:taxon-name>).</article-title> <source>Proceedings of the Biological Society of Washington</source> <volume>95</volume>(<issue>1</issue>): <fpage>116</fpage>–<lpage>160</lpage>.</mixed-citation></ref><ref id="B22"><mixed-citation xmlns:xlink="http://www.w3.org/1999/xlink" xlink:type="simple">
          <person-group><name name-style="western"><surname>Cairns</surname><given-names>SD</given-names></name></person-group> (<year>2007b</year>) <article-title>Calcaxonian Octocorals (<tp:taxon-name><tp:taxon-name-part taxon-name-part-type="phylum">Cnidaria</tp:taxon-name-part></tp:taxon-name>: <tp:taxon-name><tp:taxon-name-part taxon-name-part-type="class">Anthozoa</tp:taxon-name-part></tp:taxon-name>) from the Eastern Pacific seamounts.</article-title> <source>Proceedings of the California Academy of Sciences</source> <volume>58</volume>(<issue>25</issue>): <fpage>511</fpage>–<lpage>541</lpage>.</mixed-citation></ref><ref id="B33"><mixed-citation xmlns:xlink="http://www.w3.org/1999/xlink" xlink:type="simple">
          <person-group><name name-style="western"><surname>Cairns</surname><given-names>SD</given-names></name><name name-style="western"><surname>Bayer</surname><given-names>FM</given-names></name></person-group> (<year>2009</year>) <article-title>A generic revision and phylogenetic analysis of the <tp:taxon-name><tp:taxon-name-part taxon-name-part-type="family">Primnoidae</tp:taxon-name-part></tp:taxon-name> (<tp:taxon-name><tp:taxon-name-part taxon-name-part-type="phylum">Cnidaria</tp:taxon-name-part></tp:taxon-name>: <tp:taxon-name><tp:taxon-name-part taxon-name-part-type="subclass">Octocorallia</tp:taxon-name-part></tp:taxon-name>).</article-title> <source>Smithsonian Contributions to Zoology</source> <volume>629</volume>: <fpage>1</fpage>–<lpage>79</lpage>. <ext-link xlink:type="simple" ext-link-type="doi" xlink:href="10.5479/si.00810282.629">https://doi.org/10.5479/si.00810282.629</ext-link></mixed-citation></ref><ref id="B27"><mixed-citation xmlns:xlink="http://www.w3.org/1999/xlink" xlink:type="simple">
          <person-group><name name-style="western"><surname>Cairns</surname><given-names>SD</given-names></name></person-group> (<year>2016</year>) <article-title>The Marine fauna of New Zealand: Primnoid octocorals (<tp:taxon-name><tp:taxon-name-part taxon-name-part-type="class">Anthozoa</tp:taxon-name-part></tp:taxon-name>, <tp:taxon-name><tp:taxon-name-part taxon-name-part-type="order">Alcyonacea</tp:taxon-name-part></tp:taxon-name>) Part 2. <italic><tp:taxon-name><tp:taxon-name-part taxon-name-part-type="genus">Primnoella</tp:taxon-name-part></tp:taxon-name></italic>, <italic><tp:taxon-name><tp:taxon-name-part taxon-name-part-type="genus">Callozostron</tp:taxon-name-part></tp:taxon-name></italic>, <italic><tp:taxon-name><tp:taxon-name-part taxon-name-part-type="genus">Metafannyella</tp:taxon-name-part></tp:taxon-name></italic>, <italic><tp:taxon-name><tp:taxon-name-part taxon-name-part-type="genus">Callogorgia</tp:taxon-name-part></tp:taxon-name></italic>, <italic><tp:taxon-name><tp:taxon-name-part taxon-name-part-type="genus">Fanellia</tp:taxon-name-part></tp:taxon-name></italic> and other genera.</article-title> <source>NIWA Biodiversity Memoir</source> <volume>129</volume>: <fpage>1</fpage>–<lpage>131</lpage>.</mixed-citation></ref></ref-list></tp:taxon-treatment>
