# Supplementary material for: Deep-Water Octocorals (Cnidaria, Anthozoa) from the Galápagos and Cocos Islands. Part 1: Suborder Calcaxonia
Source: Zookeys. 2018 Jan 16;(729):1–46. doi: 10.3897/zookeys.729.21779 (PMC5799731; doi:10.3897/zookeys.729.21779)
Supplement: XML Treatment for Calyptrophora [file zookeys.729.21779-treatment6.xml]

<!DOCTYPE tp:taxon-treatment
  PUBLIC "-//TaxonX//DTD Taxonomic Treatment Publishing DTD v0 20100105//EN" "tax-treatment-NSO.dtd">
<tp:taxon-treatment xmlns:tp="http://www.plazi.org/taxpub"><tp:treatment-meta><kwd-group><label>Taxon classification</label><kwd><named-content xmlns:xlink="http://www.w3.org/1999/xlink" content-type="kingdom">Animalia</named-content></kwd><kwd><named-content xmlns:xlink="http://www.w3.org/1999/xlink" content-type="order">Alcyonacea</named-content></kwd><kwd><named-content xmlns:xlink="http://www.w3.org/1999/xlink" content-type="family">Primnoidae</named-content></kwd></kwd-group><mixed-citation publication-type="journal"><person-group><name><surname>Cairns</surname><given-names>Stephen D.</given-names></name></person-group><article-title>Deep-Water Octocorals (<tp:taxon-name><tp:taxon-name-part taxon-name-part-type="phylum">Cnidaria</tp:taxon-name-part></tp:taxon-name>, <tp:taxon-name><tp:taxon-name-part taxon-name-part-type="class">Anthozoa</tp:taxon-name-part></tp:taxon-name>) from the Galápagos and Cocos Islands. Part 1: Suborder <tp:taxon-name><tp:taxon-name-part taxon-name-part-type="suborder">Calcaxonia</tp:taxon-name-part></tp:taxon-name></article-title><source>Zookeys</source><day>16</day><month>1</month><year>2018</year><volume>2018</volume><issue>729</issue><fpage>1</fpage><lpage>46</lpage><pub-id pub-id-type="doi">10.3897/zookeys.729.21779</pub-id></mixed-citation></tp:treatment-meta><tp:nomenclature><label>Genus</label><tp:taxon-name>
                    <tp:taxon-name-part taxon-name-part-type="genus" reg="Calyptrophora">Calyptrophora</tp:taxon-name-part>
                  </tp:taxon-name><tp:taxon-authority>Gray, 1866</tp:taxon-authority><tp:nomenclature-citation-list><tp:nomenclature-citation><tp:taxon-name>
                        <tp:taxon-name-part taxon-name-part-type="genus" reg="Calyptrophora">Calyptrophora</tp:taxon-name-part>
                      </tp:taxon-name><comment><xref ref-type="bibr" rid="B45">Gray 1866</xref>: 25; <xref ref-type="bibr" rid="B9">Bayer 2001</xref>:267–368; <xref ref-type="bibr" rid="B22">Cairns 2007b</xref>: 512 (listed); <xref ref-type="bibr" rid="B33">Cairns and Bayer 2009</xref>, 44–45; <xref ref-type="bibr" rid="B23">Cairns 2009</xref>: 420–426 (key to species); <xref ref-type="bibr" rid="B26">Cairns 2012</xref>: 42–43 (key to New Zealand species).</comment></tp:nomenclature-citation></tp:nomenclature-citation-list></tp:nomenclature><tp:treatment-sec sec-type="type species" id="SECID0EGNBG"><title>Type species.</title><p>
                    <italic><tp:taxon-name><tp:taxon-name-part taxon-name-part-type="genus" reg="Calyptrophora">Calyptrophora</tp:taxon-name-part> <tp:taxon-name-part taxon-name-part-type="species" reg="japonica">japonica</tp:taxon-name-part></tp:taxon-name></italic> Gray, 1866, by monotypy.</p></tp:treatment-sec><tp:treatment-sec sec-type="diagnosis" id="SECID0EXNBG"><title>Diagnosis.</title><p>Colonies uniplanar to slightly bushy (lyrate, dichotomous, polychotomous, biplanar) or unbranched. Polyps arranged in whorls, the polyps facing either upward or downward. Polyps consist of two annular sclerite rings, each composed of two inseparably fused scales; a pair of crescent-shaped infrabasals also present. Articular ridge present between basal and buccal body wall scale. Distal margins of body wall scales often spinose, toothed, or lobate. Operculum composed of eight scales; keels usually present on inner face of opercular scales. Coenenchymal scales elongate and flat, sometimes quite thick (as plates). Small curved tentacular platelets often present.</p></tp:treatment-sec><tp:treatment-sec sec-type="distribution" id="SECID0E3NBG"><title>Distribution.</title><p>Tropical and temperate latitudes of Atlantic, Pacific, and Indian Oceans, 227–3531 m deep.</p></tp:treatment-sec><tp:treatment-sec sec-type="remarks" id="SECID0EBOBG"><title>Remarks.</title><p>Including the new species described herein, the genus contains 23 species, making it the fifth most species-rich genus within the primnoids. <xref ref-type="bibr" rid="B9">Bayer (2001)</xref> divided the genus into two species complexes, one having their polyps directed upward, the other having their polyps directed downward. Although helpful in grouping and identifying species, these two species groups do not seem to have phylogenetic validity (<xref ref-type="bibr" rid="B23">Cairns 2009</xref>, <xref ref-type="bibr" rid="B35">Cairns and Wirshing in review</xref>).</p></tp:treatment-sec><ref-list><ref id="B45"><mixed-citation xmlns:xlink="http://www.w3.org/1999/xlink" xlink:type="simple">
          <person-group><name name-style="western"><surname>Gray</surname><given-names>JE</given-names></name></person-group> (<year>1866</year>) <article-title>Description of two new forms of gorgonioid corals.</article-title> <source>Proceedings of the Zoological Society of London for</source> <volume>1866</volume>: <fpage>24</fpage>–<lpage>27</lpage>.</mixed-citation></ref><ref id="B9"><mixed-citation xmlns:xlink="http://www.w3.org/1999/xlink" xlink:type="simple">
          <person-group><name name-style="western"><surname>Bayer</surname><given-names>FM</given-names></name></person-group> (<year>2001</year>) <article-title>New species of <italic><tp:taxon-name><tp:taxon-name-part taxon-name-part-type="genus">Calyptrophora</tp:taxon-name-part></tp:taxon-name></italic> (<tp:taxon-name><tp:taxon-name-part taxon-name-part-type="phylum">Coelenterata</tp:taxon-name-part></tp:taxon-name>: <tp:taxon-name><tp:taxon-name-part taxon-name-part-type="subclass">Octocorallia</tp:taxon-name-part></tp:taxon-name>: <tp:taxon-name><tp:taxon-name-part taxon-name-part-type="family">Primnoidae</tp:taxon-name-part></tp:taxon-name>) from the western part of the Atlantic Ocean.</article-title> <source>Proceedings of the Biological Society of Washington</source> <volume>114</volume>(<issue>2</issue>): <fpage>367</fpage>–<lpage>380</lpage>.</mixed-citation></ref><ref id="B22"><mixed-citation xmlns:xlink="http://www.w3.org/1999/xlink" xlink:type="simple">
          <person-group><name name-style="western"><surname>Cairns</surname><given-names>SD</given-names></name></person-group> (<year>2007b</year>) <article-title>Calcaxonian Octocorals (<tp:taxon-name><tp:taxon-name-part taxon-name-part-type="phylum">Cnidaria</tp:taxon-name-part></tp:taxon-name>: <tp:taxon-name><tp:taxon-name-part taxon-name-part-type="class">Anthozoa</tp:taxon-name-part></tp:taxon-name>) from the Eastern Pacific seamounts.</article-title> <source>Proceedings of the California Academy of Sciences</source> <volume>58</volume>(<issue>25</issue>): <fpage>511</fpage>–<lpage>541</lpage>.</mixed-citation></ref><ref id="B33"><mixed-citation xmlns:xlink="http://www.w3.org/1999/xlink" xlink:type="simple">
          <person-group><name name-style="western"><surname>Cairns</surname><given-names>SD</given-names></name><name name-style="western"><surname>Bayer</surname><given-names>FM</given-names></name></person-group> (<year>2009</year>) <article-title>A generic revision and phylogenetic analysis of the <tp:taxon-name><tp:taxon-name-part taxon-name-part-type="family">Primnoidae</tp:taxon-name-part></tp:taxon-name> (<tp:taxon-name><tp:taxon-name-part taxon-name-part-type="phylum">Cnidaria</tp:taxon-name-part></tp:taxon-name>: <tp:taxon-name><tp:taxon-name-part taxon-name-part-type="subclass">Octocorallia</tp:taxon-name-part></tp:taxon-name>).</article-title> <source>Smithsonian Contributions to Zoology</source> <volume>629</volume>: <fpage>1</fpage>–<lpage>79</lpage>. <ext-link xlink:type="simple" ext-link-type="doi" xlink:href="10.5479/si.00810282.629">https://doi.org/10.5479/si.00810282.629</ext-link></mixed-citation></ref><ref id="B23"><mixed-citation xmlns:xlink="http://www.w3.org/1999/xlink" xlink:type="simple">
          <person-group><name name-style="western"><surname>Cairns</surname><given-names>SD</given-names></name></person-group> (<year>2009</year>) <article-title>Review of <tp:taxon-name><tp:taxon-name-part taxon-name-part-type="subclass">Octocorallia</tp:taxon-name-part></tp:taxon-name> (<tp:taxon-name><tp:taxon-name-part taxon-name-part-type="phylum">Cnidaria</tp:taxon-name-part></tp:taxon-name>: <tp:taxon-name><tp:taxon-name-part taxon-name-part-type="class">Anthozoa</tp:taxon-name-part></tp:taxon-name>) from Hawai’i and adjacent seamounts. Part 2. Genera <italic><tp:taxon-name><tp:taxon-name-part taxon-name-part-type="genus">Paracalyptrophora</tp:taxon-name-part></tp:taxon-name></italic> Kinoshita, 1908; <italic><tp:taxon-name><tp:taxon-name-part taxon-name-part-type="genus">Candidella</tp:taxon-name-part></tp:taxon-name></italic> Bayer, 1954; and <italic><tp:taxon-name><tp:taxon-name-part taxon-name-part-type="genus">Calyptrophora</tp:taxon-name-part></tp:taxon-name></italic> Gray, 1866.</article-title> <source>Pacific Science</source> <volume>63</volume>(<issue>3</issue>): <fpage>413</fpage>–<lpage>448</lpage>. <ext-link xlink:type="simple" ext-link-type="doi" xlink:href="10.2984/049.063.0309">https://doi.org/10.2984/049.063.0309</ext-link></mixed-citation></ref><ref id="B26"><mixed-citation xmlns:xlink="http://www.w3.org/1999/xlink" xlink:type="simple">
          <person-group><name name-style="western"><surname>Cairns</surname><given-names>SD</given-names></name></person-group> (<year>2012</year>) <article-title>New Zealand <tp:taxon-name><tp:taxon-name-part taxon-name-part-type="family">Primnoidae</tp:taxon-name-part></tp:taxon-name> (<tp:taxon-name><tp:taxon-name-part taxon-name-part-type="class">Anthozoa</tp:taxon-name-part></tp:taxon-name>: <tp:taxon-name><tp:taxon-name-part taxon-name-part-type="order">Alcyonacea</tp:taxon-name-part></tp:taxon-name>) Part 1. Genera <italic><tp:taxon-name><tp:taxon-name-part taxon-name-part-type="genus">Narella</tp:taxon-name-part></tp:taxon-name></italic>, <italic><tp:taxon-name><tp:taxon-name-part taxon-name-part-type="genus">Narelloides</tp:taxon-name-part></tp:taxon-name></italic>, <italic><tp:taxon-name><tp:taxon-name-part taxon-name-part-type="genus">Metanarella</tp:taxon-name-part></tp:taxon-name></italic>, <italic><tp:taxon-name><tp:taxon-name-part taxon-name-part-type="genus">Calyptrophora</tp:taxon-name-part></tp:taxon-name></italic>, and <italic><tp:taxon-name><tp:taxon-name-part taxon-name-part-type="genus">Helicoprimnoa</tp:taxon-name-part></tp:taxon-name></italic>.</article-title> <source>NIWA Biodiversity Memoirs</source> <volume>126</volume>: <fpage>1</fpage>–<lpage>71</lpage>.</mixed-citation></ref><ref id="B35"><mixed-citation xmlns:xlink="http://www.w3.org/1999/xlink" xlink:type="simple">
          <person-group><name name-style="western"><surname>Cairns</surname><given-names>SD</given-names></name><name name-style="western"><surname>Wirshing</surname><given-names>HH</given-names></name></person-group> (<year>in review</year>) A phylogenetic analysis of the <tp:taxon-name><tp:taxon-name-part taxon-name-part-type="family">Primnoidae</tp:taxon-name-part></tp:taxon-name> (<tp:taxon-name><tp:taxon-name-part taxon-name-part-type="class">Anthozoa</tp:taxon-name-part></tp:taxon-name>: <tp:taxon-name><tp:taxon-name-part taxon-name-part-type="subclass">Octocorallia</tp:taxon-name-part></tp:taxon-name>: <tp:taxon-name><tp:taxon-name-part taxon-name-part-type="suborder">Calcaxonia</tp:taxon-name-part></tp:taxon-name>), with a key to the genera and subgenera.</mixed-citation></ref></ref-list></tp:taxon-treatment>
