# Supplementary material for: Deep-Water Octocorals (Cnidaria, Anthozoa) from the Galápagos and Cocos Islands. Part 1: Suborder Calcaxonia
Source: Zookeys. 2018 Jan 16;(729):1–46. doi: 10.3897/zookeys.729.21779 (PMC5799731; doi:10.3897/zookeys.729.21779)
Supplement: XML Treatment for Calyptrophora agassizii [file zookeys.729.21779-treatment7.xml]

<!DOCTYPE tp:taxon-treatment
  PUBLIC "-//TaxonX//DTD Taxonomic Treatment Publishing DTD v0 20100105//EN" "tax-treatment-NSO.dtd">
<tp:taxon-treatment xmlns:tp="http://www.plazi.org/taxpub"><tp:treatment-meta><kwd-group><label>Taxon classification</label><kwd><named-content xmlns:xlink="http://www.w3.org/1999/xlink" content-type="kingdom">Animalia</named-content></kwd><kwd><named-content xmlns:xlink="http://www.w3.org/1999/xlink" content-type="order">Alcyonacea</named-content></kwd><kwd><named-content xmlns:xlink="http://www.w3.org/1999/xlink" content-type="family">Primnoidae</named-content></kwd></kwd-group><mixed-citation publication-type="journal"><person-group><name><surname>Cairns</surname><given-names>Stephen D.</given-names></name></person-group><article-title>Deep-Water Octocorals (<tp:taxon-name><tp:taxon-name-part taxon-name-part-type="phylum">Cnidaria</tp:taxon-name-part></tp:taxon-name>, <tp:taxon-name><tp:taxon-name-part taxon-name-part-type="class">Anthozoa</tp:taxon-name-part></tp:taxon-name>) from the Galápagos and Cocos Islands. Part 1: Suborder <tp:taxon-name><tp:taxon-name-part taxon-name-part-type="suborder">Calcaxonia</tp:taxon-name-part></tp:taxon-name></article-title><source>Zookeys</source><day>16</day><month>1</month><year>2018</year><volume>2018</volume><issue>729</issue><fpage>1</fpage><lpage>46</lpage><pub-id pub-id-type="doi">10.3897/zookeys.729.21779</pub-id></mixed-citation></tp:treatment-meta><tp:nomenclature><tp:taxon-name>
                    <tp:taxon-name-part taxon-name-part-type="genus" reg="Calyptrophora">Calyptrophora</tp:taxon-name-part>
                    <tp:taxon-name-part taxon-name-part-type="species" reg="agassizii">agassizii</tp:taxon-name-part>
                  </tp:taxon-name><tp:taxon-authority>Studer, 1894</tp:taxon-authority><xref ref-type="fig" rid="F2">Figures 2c</xref><xref ref-type="fig" rid="F7">, 7</xref><!--PageBreak--><tp:nomenclature-citation-list><tp:nomenclature-citation><tp:taxon-name>
                        <tp:taxon-name-part taxon-name-part-type="genus" reg="Calyptrophora">Calyptrophora</tp:taxon-name-part> <tp:taxon-name-part taxon-name-part-type="species" reg="agassizii">agassizii</tp:taxon-name-part></tp:taxon-name><comment><xref ref-type="bibr" rid="B68">Studer 1894</xref>: 63; <xref ref-type="bibr" rid="B57">Menneking 1905</xref>: 253–255, pl. 8, figs 5–6, pl. 9, figs 15–16; <xref ref-type="bibr" rid="B76">Versluys 1906</xref>: 112; <xref ref-type="bibr" rid="B52">Kükenthal 1919</xref>: 475; <xref ref-type="bibr" rid="B53">1924</xref>: 317; <xref ref-type="bibr" rid="B23">Cairns 2009</xref>: 422–424 (key and phylogenetic analysis); <xref ref-type="bibr" rid="B33">Cairns and Bayer 2009</xref>: 31 (listed).</comment></tp:nomenclature-citation></tp:nomenclature-citation-list></tp:nomenclature><tp:treatment-sec sec-type="material" id="SECID0EJRBG"><title>Material examined.</title><p>
                    <italic><abbrev xmlns:xlink="http://www.w3.org/1999/xlink" xlink:title="Johnson-Sea-Link I" id="ABBRID0EQRBG" xlink:type="simple">JSL-I</abbrev></italic>-1922, 1 colony, <named-content xmlns:xlink="http://www.w3.org/1999/xlink" content-type="dwc:institutional_code" xlink:type="simple">USNM</named-content> 1297148. <italic><abbrev xmlns:xlink="http://www.w3.org/1999/xlink" xlink:title="Johnson-Sea-Link I" id="ABBRID0E1RBG" xlink:type="simple">JSL-I</abbrev></italic>-1931, 3 branches, <named-content xmlns:xlink="http://www.w3.org/1999/xlink" content-type="dwc:institutional_code" xlink:type="simple">USNM</named-content> 1161747; <italic><abbrev xmlns:xlink="http://www.w3.org/1999/xlink" xlink:title="Johnson-Sea-Link I" id="ABBRID0EESBG" xlink:type="simple">JSL-I</abbrev></italic>-1935, 1 branch, <named-content xmlns:xlink="http://www.w3.org/1999/xlink" content-type="dwc:institutional_code" xlink:type="simple">USNM</named-content> 1161749; <italic><abbrev xmlns:xlink="http://www.w3.org/1999/xlink" xlink:title="Johnson-Sea-Link II" id="ABBRID0EOSBG" xlink:type="simple">JSL-II</abbrev></italic>-3108, 1 colony, <named-content xmlns:xlink="http://www.w3.org/1999/xlink" content-type="dwc:institutional_code" xlink:type="simple">USNM</named-content> 1093041; <italic><abbrev xmlns:xlink="http://www.w3.org/1999/xlink" xlink:title="Johnson-Sea-Link I" id="ABBRID0EYSBG" xlink:type="simple">JSL-I</abbrev></italic>-3907, 1 colony, <named-content xmlns:xlink="http://www.w3.org/1999/xlink" content-type="dwc:institutional_code" xlink:type="simple">USNM</named-content> 1297151; syntypes.</p></tp:treatment-sec><tp:treatment-sec sec-type="Types" id="SECID0EBTBG"><title>Types.</title><p>Syntypes: several branches from which 99% of the polyps are detached, MCZ 4815, and <abbrev xmlns:xlink="http://www.w3.org/1999/xlink" xlink:title="scanning electron microscope" id="ABBRID0EHTBG" xlink:type="simple">SEM</abbrev> 1357–1358, <named-content xmlns:xlink="http://www.w3.org/1999/xlink" content-type="dwc:institutional_code" xlink:type="simple">NMNH</named-content>. Mixed in with the type lot of <italic><tp:taxon-name><tp:taxon-name-part taxon-name-part-type="genus" reg="Calyptrophora">C.</tp:taxon-name-part> <tp:taxon-name-part taxon-name-part-type="species" reg="agassizii">agassizii</tp:taxon-name-part></tp:taxon-name></italic> were several branches of <italic><tp:taxon-name><tp:taxon-name-part taxon-name-part-type="genus" reg="Narella">Narella</tp:taxon-name-part> <tp:taxon-name-part taxon-name-part-type="species" reg="ambigua">ambigua</tp:taxon-name-part></tp:taxon-name></italic>, a species collected from the previous <italic>Albatross</italic> station (3403). These specimens were separated by me in 2008.</p></tp:treatment-sec><tp:treatment-sec sec-type="type locality" id="SECID0EIUBG"><title>Type locality.</title><p>
                    <italic><abbrev xmlns:xlink="http://www.w3.org/1999/xlink" xlink:title="USFWS Albatross" id="ABBRID0EPUBG" xlink:type="simple">Alb</abbrev></italic>-3404: <named-content xmlns:xlink="http://www.w3.org/1999/xlink" content-type="dwc:verbatimCoordinates" xlink:type="simple"><named-content content-type="geo-json" specific-use="{&#34;type&#34;:&#34;Point&#34;,&#34;coordinates&#34;:[-89.466667,-1.050000]}" id="NCID0EWUBG" xlink:type="simple">1°03'S, 89°28'W</named-content></named-content> (south of San Cristóbal, Galápagos), 704 m depth.</p></tp:treatment-sec><tp:treatment-sec sec-type="distribution" id="SECID0E2UBG"><title>Distribution.</title><p>Galápagos: west of Isabela, off Marchena and San Cristóbal, 509–1545 m deep.</p><!--PageBreak--></tp:treatment-sec><tp:treatment-sec sec-type="description" id="SECID0EBVBG"><title>Description.</title><p>The colony is uniplanar, equally and dichotomously branched; the largest colony (<italic><abbrev xmlns:xlink="http://www.w3.org/1999/xlink" xlink:title="Johnson-Sea-Link I" id="ABBRID0EIVBG" xlink:type="simple">JSL-I</abbrev></italic>-3108, Figure <xref ref-type="fig" rid="F2">2c</xref>) is 13 cm tall and 10 cm in width, with a basal axis diameter of 1.1 mm. The colonies are quite flexible and weak; the polyps are poorly attached and often detached after collection. Polyps are directed downward, <!--PageBreak-->and occur in whorls of four to six, the whorl diameter measuring 3.5–4.5 mm; the whorls are closely spaced, 4–4.5 whorls occurring per cm branch length. The horizontal length of the polyp is 1.8–2.2 mm. The pale yellow axis is slender, contributing to the flexibility of the colony.</p><p>The fused basal scale (Figures <xref ref-type="fig" rid="F7">7d–f</xref>) stands perpendicular to the branch and is up to 2.1 mm in height, the distalmost 0.9–1.1 mm consisting of two elongate spines (Figure <xref ref-type="fig" rid="F7">7 d, f</xref>). These spines are broad basally but attenuate to projections that are circular in cross section and bear low longitudinal ridges on all their surfaces (Figure <xref ref-type="fig" rid="F7">7f</xref>). The outer surface of the basal scale is smooth (Figure <xref ref-type="fig" rid="F7">7d</xref>); the articulating ridge (Figure <xref ref-type="fig" rid="F7">7e</xref>) is well developed, about 0.7 mm in length. The fused buccal scale (Figure <xref ref-type="fig" rid="F7">7g</xref>) is up to 2.2 mm in length and is oriented parallel to the branch. The distal edge of the buccal scale consists of several broad lobes (not spines or teeth), which form a translucent cowl (Figure <xref ref-type="fig" rid="F7">7b, c</xref>) up to 0.8 mm in length, which encircles and protects most of the operculum. Like the basal scales, the outer surface of the buccal scales is smooth, the inner face covered with low granules arranged in longitudinal rows near the distal edges. The paired, strongly curved infrabasals (Figure <xref ref-type="fig" rid="F7">7i</xref>) are about 1 mm in width and only 0.3 mm in height. The opercular scales (Figure <xref ref-type="fig" rid="F7">7h</xref>) range in length from 0.45–0.90 mm, decreasing in length from ab- to adaxial polyp side, forming a relatively small operculum that is encircled by the buccal cowl; their <abbrev xmlns:xlink="http://www.w3.org/1999/xlink" xlink:title="ratio of length to width of a polyp or sclerite" id="ABBRID0EYWBG" xlink:type="simple">L:W</abbrev> ranges from 1.9–3.3. The operculars are thin, flat, and triangular, with a blunt apex; their outer surface is smooth to slightly granular, their inner surface covered by a longitudinal keel. The coenenchymal scales (Figure <xref ref-type="fig" rid="F7">7j</xref>) are thin, flat, and elongate, with blunt ends, and up to 0.8 mm in length. Their outer surface is covered with small, low granules.</p><fig id="F7" position="float" orientation="portrait"><label>Figure 7.</label><caption><p>Polyps and sclerites of <italic><tp:taxon-name><tp:taxon-name-part taxon-name-part-type="genus" reg="Calyptrophora">Calyptrophora</tp:taxon-name-part> <tp:taxon-name-part taxon-name-part-type="species" reg="agassizii">agassizii</tp:taxon-name-part></tp:taxon-name></italic> from the holotype, <italic><abbrev xmlns:xlink="http://www.w3.org/1999/xlink" xlink:title="USFWS Albatross" id="ABBRID0EUXBG" xlink:type="simple">Alb</abbrev></italic>-3404 , MCZ 4815. <bold>a</bold> lateral stereo view of a polyp <bold>b–c</bold> adaxial stereo views of a polyp <bold>d</bold> basal scales <bold>e</bold> articulating ridge of inner basal scale <bold>f</bold> longitudinal ridging on a basal spine <bold>g</bold> two buccal scales <bold>h</bold> opercular scales <bold>i</bold> infrabasal scales <bold>j</bold> coenenchymal scales.</p></caption><graphic xmlns:xlink="http://www.w3.org/1999/xlink" xlink:href="zookeys-729-001-g007.jpg" position="float" orientation="portrait" xlink:type="simple" id="oo_179198.jpg"/></fig><p>
                    <bold>Comparisons</bold>. Only four of the 23 species of <italic><tp:taxon-name><tp:taxon-name-part taxon-name-part-type="genus" reg="Calyptrophora">Calyptrophora</tp:taxon-name-part></tp:taxon-name></italic> have polyps oriented in the downward direction (<xref ref-type="bibr" rid="B23">Cairns 2009</xref>). <italic><tp:taxon-name><tp:taxon-name-part taxon-name-part-type="genus" reg="Calyptrophora">Calyptrophora</tp:taxon-name-part> <tp:taxon-name-part taxon-name-part-type="species" reg="agassizii">agassizii</tp:taxon-name-part></tp:taxon-name></italic> easily differentiated from the others by having equal, dichotomous branching and keeled opercular scales.</p><p>
                    <bold>Remarks</bold>. Several monographers have redescribed this species, but apparently based only on the type material. This is the first subsequent report of the species based on new material. The latitude reported by <xref ref-type="bibr" rid="B68">Studer (1894)</xref> for the type specimens is incorrect, it being 1°03'S, not north latitude.</p></tp:treatment-sec><tp:treatment-sec><!--Section generated to contain objects referenced in tp:taxon-treatment.--><fig id="F2" position="float" orientation="portrait"><label>Figure 2.</label><caption><p>Colonies of various species. <bold>a</bold> <italic><tp:taxon-name><tp:taxon-name-part taxon-name-part-type="genus" reg="Callogorgia">Callogorgia</tp:taxon-name-part> <tp:taxon-name-part taxon-name-part-type="species" reg="galapagensis">galapagensis</tp:taxon-name-part></tp:taxon-name></italic>, holotype, <named-content xmlns:xlink="http://www.w3.org/1999/xlink" content-type="dwc:institutional_code" xlink:type="simple">USNM</named-content> 1161744 <bold>b</bold> <italic><tp:taxon-name><tp:taxon-name-part taxon-name-part-type="genus" reg="Callogorgia">Callogorgia</tp:taxon-name-part> <tp:taxon-name-part taxon-name-part-type="species" reg="kinoshitai">kinoshitai</tp:taxon-name-part></tp:taxon-name></italic>, <italic><abbrev xmlns:xlink="http://www.w3.org/1999/xlink" xlink:title="USFWS Albatross" id="ABBRID0EZNAG" xlink:type="simple">Alb</abbrev></italic>-3406, <named-content xmlns:xlink="http://www.w3.org/1999/xlink" content-type="dwc:institutional_code" xlink:type="simple">USNM</named-content> 50960 <bold>c</bold> <italic><tp:taxon-name><tp:taxon-name-part taxon-name-part-type="genus" reg="Calyptrophora">Calyptrophora</tp:taxon-name-part> <tp:taxon-name-part taxon-name-part-type="species" reg="agassizii">agassizii</tp:taxon-name-part></tp:taxon-name></italic>, <italic><abbrev xmlns:xlink="http://www.w3.org/1999/xlink" xlink:title="Johnson-Sea-Link II" id="ABBRID0EQOAG" xlink:type="simple">JSL-II</abbrev></italic>-3108, <named-content xmlns:xlink="http://www.w3.org/1999/xlink" content-type="dwc:institutional_code" xlink:type="simple">USNM</named-content> 1093041 <bold>d</bold> <italic><tp:taxon-name><tp:taxon-name-part taxon-name-part-type="genus" reg="Calyptrophora">Calyptrophora</tp:taxon-name-part> <tp:taxon-name-part taxon-name-part-type="species" reg="reedi">reedi</tp:taxon-name-part></tp:taxon-name></italic>, holotype, <named-content xmlns:xlink="http://www.w3.org/1999/xlink" content-type="dwc:institutional_code" xlink:type="simple">USNM</named-content> 1409027 <bold>e</bold> <italic><tp:taxon-name><tp:taxon-name-part taxon-name-part-type="genus" reg="Narella">Narella</tp:taxon-name-part> <tp:taxon-name-part taxon-name-part-type="species" reg="ambigua">ambigua</tp:taxon-name-part></tp:taxon-name></italic>, <italic><abbrev xmlns:xlink="http://www.w3.org/1999/xlink" xlink:title="Johnson-Sea-Link I" id="ABBRID0EZPAG" xlink:type="simple">JSL-I</abbrev></italic>-1927, <named-content xmlns:xlink="http://www.w3.org/1999/xlink" content-type="dwc:institutional_code" xlink:type="simple">USNM</named-content> 1297223.</p></caption><graphic xmlns:xlink="http://www.w3.org/1999/xlink" xlink:href="zookeys-729-001-g002.jpg" position="float" orientation="portrait" xlink:type="simple" id="oo_179193.jpg"/></fig></tp:treatment-sec><ref-list><ref id="B68"><mixed-citation xmlns:xlink="http://www.w3.org/1999/xlink" xlink:type="simple">
          <person-group><name name-style="western"><surname>Studer</surname><given-names>T</given-names></name></person-group> (<year>1894</year>) <article-title>Note préliminaire sur les Alcyonaires.</article-title> <source>Bulletin of the Museum of Comparative Zoology</source> <volume>25</volume>(<issue>5</issue>): <fpage>53</fpage>–<lpage>69</lpage>.</mixed-citation></ref><ref id="B57"><mixed-citation xmlns:xlink="http://www.w3.org/1999/xlink" xlink:type="simple">
          <person-group><name name-style="western"><surname>Menneking</surname><given-names>F</given-names></name></person-group> (<year>1905</year>) <article-title>Űber die Anordnung der Schuppen und das Kanalsystem dei <italic><tp:taxon-name><tp:taxon-name-part taxon-name-part-type="genus">Stachyodes</tp:taxon-name-part> <tp:taxon-name-part taxon-name-part-type="species">ambigua</tp:taxon-name-part></tp:taxon-name></italic> (Stud.), <italic><tp:taxon-name><tp:taxon-name-part taxon-name-part-type="genus">Caligorgia</tp:taxon-name-part> <tp:taxon-name-part taxon-name-part-type="species">flabellum</tp:taxon-name-part></tp:taxon-name></italic> (Ehrb.), <italic><tp:taxon-name><tp:taxon-name-part taxon-name-part-type="genus">Calyptrophora</tp:taxon-name-part> <tp:taxon-name-part taxon-name-part-type="species">Agassizii</tp:taxon-name-part></tp:taxon-name></italic> (Stud.), <italic><tp:taxon-name><tp:taxon-name-part taxon-name-part-type="genus">Amphilaphis</tp:taxon-name-part> <tp:taxon-name-part taxon-name-part-type="species">abietina</tp:taxon-name-part></tp:taxon-name></italic> (Stud.) und <italic><tp:taxon-name><tp:taxon-name-part taxon-name-part-type="genus">Thouarella</tp:taxon-name-part> <tp:taxon-name-part taxon-name-part-type="species">variabilis</tp:taxon-name-part></tp:taxon-name></italic> (Stud.).</article-title> <source>Archiv für Naturgeschichte</source> <volume>71</volume>(<issue>3</issue>): <fpage>245</fpage>–<lpage>266</lpage>.</mixed-citation></ref><ref id="B76"><mixed-citation xmlns:xlink="http://www.w3.org/1999/xlink" xlink:type="simple">
          <person-group><name name-style="western"><surname>Versluys</surname><given-names>J</given-names></name></person-group> (<year>1906</year>) Die Gorgoniden der <italic>Siboga</italic>-Expedition. II. Die <tp:taxon-name><tp:taxon-name-part taxon-name-part-type="family">Primnoidae</tp:taxon-name-part></tp:taxon-name>. <italic>Siboga</italic>-Expeditie Monographie 13a: 1–187.</mixed-citation></ref><ref id="B52"><mixed-citation xmlns:xlink="http://www.w3.org/1999/xlink" xlink:type="simple">
          <person-group><name name-style="western"><surname>Kükenthal</surname><given-names>W</given-names></name></person-group> (<year>1919</year>) <tp:taxon-name><tp:taxon-name-part taxon-name-part-type="suborder">Gorgonaria</tp:taxon-name-part></tp:taxon-name>. Wissenschaftliche Ergebnisse der deutschen Tiefsee-Expedition auf dem Dampfer “<italic>Valdivia</italic>”, 1898–1899 13(2): 1–946.</mixed-citation></ref><ref id="B53"><mixed-citation xmlns:xlink="http://www.w3.org/1999/xlink" xlink:type="simple">
          <person-group><name name-style="western"><surname>Kükenthal</surname><given-names>W</given-names></name></person-group> (<year>1924</year>) <source><tp:taxon-name><tp:taxon-name-part taxon-name-part-type="phylum">Coelenterata</tp:taxon-name-part></tp:taxon-name>: <tp:taxon-name><tp:taxon-name-part taxon-name-part-type="suborder">Gorgonaria</tp:taxon-name-part></tp:taxon-name>. Das Tierreich 47.</source> <publisher-name>Walter de Gruyter &amp; Co.</publisher-name>, <publisher-loc>Berlin</publisher-loc>, <size units="page">478 pp</size>.</mixed-citation></ref><ref id="B23"><mixed-citation xmlns:xlink="http://www.w3.org/1999/xlink" xlink:type="simple">
          <person-group><name name-style="western"><surname>Cairns</surname><given-names>SD</given-names></name></person-group> (<year>2009</year>) <article-title>Review of <tp:taxon-name><tp:taxon-name-part taxon-name-part-type="subclass">Octocorallia</tp:taxon-name-part></tp:taxon-name> (<tp:taxon-name><tp:taxon-name-part taxon-name-part-type="phylum">Cnidaria</tp:taxon-name-part></tp:taxon-name>: <tp:taxon-name><tp:taxon-name-part taxon-name-part-type="class">Anthozoa</tp:taxon-name-part></tp:taxon-name>) from Hawai’i and adjacent seamounts. Part 2. Genera <italic><tp:taxon-name><tp:taxon-name-part taxon-name-part-type="genus">Paracalyptrophora</tp:taxon-name-part></tp:taxon-name></italic> Kinoshita, 1908; <italic><tp:taxon-name><tp:taxon-name-part taxon-name-part-type="genus">Candidella</tp:taxon-name-part></tp:taxon-name></italic> Bayer, 1954; and <italic><tp:taxon-name><tp:taxon-name-part taxon-name-part-type="genus">Calyptrophora</tp:taxon-name-part></tp:taxon-name></italic> Gray, 1866.</article-title> <source>Pacific Science</source> <volume>63</volume>(<issue>3</issue>): <fpage>413</fpage>–<lpage>448</lpage>. <ext-link xlink:type="simple" ext-link-type="doi" xlink:href="10.2984/049.063.0309">https://doi.org/10.2984/049.063.0309</ext-link></mixed-citation></ref><ref id="B33"><mixed-citation xmlns:xlink="http://www.w3.org/1999/xlink" xlink:type="simple">
          <person-group><name name-style="western"><surname>Cairns</surname><given-names>SD</given-names></name><name name-style="western"><surname>Bayer</surname><given-names>FM</given-names></name></person-group> (<year>2009</year>) <article-title>A generic revision and phylogenetic analysis of the <tp:taxon-name><tp:taxon-name-part taxon-name-part-type="family">Primnoidae</tp:taxon-name-part></tp:taxon-name> (<tp:taxon-name><tp:taxon-name-part taxon-name-part-type="phylum">Cnidaria</tp:taxon-name-part></tp:taxon-name>: <tp:taxon-name><tp:taxon-name-part taxon-name-part-type="subclass">Octocorallia</tp:taxon-name-part></tp:taxon-name>).</article-title> <source>Smithsonian Contributions to Zoology</source> <volume>629</volume>: <fpage>1</fpage>–<lpage>79</lpage>. <ext-link xlink:type="simple" ext-link-type="doi" xlink:href="10.5479/si.00810282.629">https://doi.org/10.5479/si.00810282.629</ext-link></mixed-citation></ref></ref-list></tp:taxon-treatment>
