# Supplementary material for: Deep-Water Octocorals (Cnidaria, Anthozoa) from the Galápagos and Cocos Islands. Part 1: Suborder Calcaxonia
Source: Zookeys. 2018 Jan 16;(729):1–46. doi: 10.3897/zookeys.729.21779 (PMC5799731; doi:10.3897/zookeys.729.21779)
Supplement: XML Treatment for Calyptrophora reedi [file zookeys.729.21779-treatment8.xml]

<!DOCTYPE tp:taxon-treatment
  PUBLIC "-//TaxonX//DTD Taxonomic Treatment Publishing DTD v0 20100105//EN" "tax-treatment-NSO.dtd">
<tp:taxon-treatment xmlns:tp="http://www.plazi.org/taxpub"><tp:treatment-meta><kwd-group><label>Taxon classification</label><kwd><named-content xmlns:xlink="http://www.w3.org/1999/xlink" content-type="kingdom">Animalia</named-content></kwd><kwd><named-content xmlns:xlink="http://www.w3.org/1999/xlink" content-type="order">Alcyonacea</named-content></kwd><kwd><named-content xmlns:xlink="http://www.w3.org/1999/xlink" content-type="family">Primnoidae</named-content></kwd></kwd-group><mixed-citation publication-type="journal"><person-group><name><surname>Cairns</surname><given-names>Stephen D.</given-names></name></person-group><article-title>Deep-Water Octocorals (<tp:taxon-name><tp:taxon-name-part taxon-name-part-type="phylum">Cnidaria</tp:taxon-name-part></tp:taxon-name>, <tp:taxon-name><tp:taxon-name-part taxon-name-part-type="class">Anthozoa</tp:taxon-name-part></tp:taxon-name>) from the Galápagos and Cocos Islands. Part 1: Suborder <tp:taxon-name><tp:taxon-name-part taxon-name-part-type="suborder">Calcaxonia</tp:taxon-name-part></tp:taxon-name></article-title><source>Zookeys</source><day>16</day><month>1</month><year>2018</year><volume>2018</volume><issue>729</issue><fpage>1</fpage><lpage>46</lpage><pub-id pub-id-type="doi">10.3897/zookeys.729.21779</pub-id></mixed-citation></tp:treatment-meta><tp:nomenclature><tp:taxon-name>
                    <tp:taxon-name-part taxon-name-part-type="genus" reg="Calyptrophora">Calyptrophora</tp:taxon-name-part>
                    <tp:taxon-name-part taxon-name-part-type="species" reg="reedi">reedi</tp:taxon-name-part>
                    <object-id xmlns:xlink="http://www.w3.org/1999/xlink" content-type="zoobank" xlink:type="simple">http://zoobank.org/FEE055B3-EE29-470E-9398-41A48442B5C0</object-id>
                  </tp:taxon-name><tp:taxon-status xmlns:xlink="http://www.w3.org/1999/xlink" xlink:type="simple">sp. n.</tp:taxon-status><xref ref-type="fig" rid="F2">Figures 2d</xref><xref ref-type="fig" rid="F8">, 8</xref></tp:nomenclature><tp:treatment-sec sec-type="material" id="SECID0EB2BG"><title>Material examined.</title><p>
                    <bold>Types</bold>. Holotype: colony and <abbrev xmlns:xlink="http://www.w3.org/1999/xlink" xlink:title="scanning electron microscope" id="ABBRID0EJ2BG" xlink:type="simple">SEM</abbrev> stubs 2334–2337, <italic><abbrev xmlns:xlink="http://www.w3.org/1999/xlink" xlink:title="Johnson-Sea-Link I" id="ABBRID0EO2BG" xlink:type="simple">JSL-I</abbrev></italic>-3930, <named-content xmlns:xlink="http://www.w3.org/1999/xlink" content-type="dwc:institutional_code" xlink:type="simple">USNM</named-content> 1409027. Paratype: <italic><abbrev xmlns:xlink="http://www.w3.org/1999/xlink" xlink:title="Johnson-Sea-Link I" id="ABBRID0EY2BG" xlink:type="simple">JSL-I</abbrev></italic>-1922, 1 denuded colony with many detached polyps, <named-content xmlns:xlink="http://www.w3.org/1999/xlink" content-type="dwc:institutional_code" xlink:type="simple">USNM</named-content> 1409028; <italic>Nautilus</italic> <abbrev xmlns:xlink="http://www.w3.org/1999/xlink" xlink:title="E/V Nautilus" id="ABBRID0EI3BG" xlink:type="simple">NA</abbrev>-064-126-01-A, 1 branch, <named-content xmlns:xlink="http://www.w3.org/1999/xlink" content-type="dwc:institutional_code" xlink:type="simple">CDRS</named-content>.</p></tp:treatment-sec><tp:treatment-sec sec-type="type locality" id="SECID0ER3BG"><title>Type locality.</title><p>
                    <italic><abbrev xmlns:xlink="http://www.w3.org/1999/xlink" xlink:title="Johnson-Sea-Link I" id="ABBRID0EY3BG" xlink:type="simple">JSL-I</abbrev></italic>-3930: <named-content xmlns:xlink="http://www.w3.org/1999/xlink" content-type="dwc:verbatimCoordinates" xlink:type="simple"><named-content content-type="geo-json" specific-use="{&#34;type&#34;:&#34;Point&#34;,&#34;coordinates&#34;:[-90.233000,-0.495917]}" id="NCID0E63BG" xlink:type="simple">0°29.755'S, 90°13.98'W</named-content></named-content> (northeast coast of Santa Cruz, Galápagos), 450 m depth.</p></tp:treatment-sec><tp:treatment-sec sec-type="distribution" id="SECID0EE4BG"><title>Distribution.</title><p>Galápagos: off Santa Cruz, Santiago, and Marchena, 445–509 m depth.</p></tp:treatment-sec><tp:treatment-sec sec-type="description" id="SECID0EJ4BG"><title>Description.</title><p>The colony is uniplanar, equally and sparsely dichotomously branched, some end branches up to 12 cm in length. The holotype (Figure <xref ref-type="fig" rid="F2">2d</xref>) is only 6.6 cm in height, whereas the paratype from <italic><abbrev xmlns:xlink="http://www.w3.org/1999/xlink" xlink:title="Johnson-Sea-Link I" id="ABBRID0EU4BG" xlink:type="simple">JSL-I</abbrev></italic>-1922 is larger (20 cm) but poorly preserved. Polyps are directed downward, and occur in whorls of four to six <!--PageBreak-->(Figure <xref ref-type="fig" rid="F8">8a</xref>), the whorl diameter measuring 4.0–5.5 mm; the whorls are closely spaced, about four polyps occurring per cm branch length. The horizontal length of a polyp is 2.2–2.4 mm. The axis is dark brown to bronze color.</p><p>The fused basal scale (Figures <xref ref-type="fig" rid="F8">8a, d, e</xref>) stands at roughly a 45° angle to the branch, and is 2.0–2.3 mm in height, including its distal spines. The distal spines (Figure <xref ref-type="fig" rid="F8">8d, f</xref>,) are flattened, with a broad base 0.30–0.35 mm in width, and extend 0.45–0.55 mm above the articulating ridge. Both inner and outer surfaces of the basal spines are covered with 6–11 thin, parallel spinose ridges. The straight articulating ridge is well defined (Figure <xref ref-type="fig" rid="F8">8d, f, g</xref>) and 0.70–0.75 mm in length. The outer surface of both basal and buccal scales is covered homogeneously with small but sharp spines. The fused buccal scale (Figure <xref ref-type="fig" rid="F8">8c, h</xref>) is 1.5–1.9 mm in length and slopes downward toward the branch surface, making the articular ridge and basal spines by far the highest point of the polyp. The distal edge of the buccal scale is smooth and usually bilobate, although the distal edges of some polyps are produced into two blunt teeth up to 0.3 mm in height (Figure <xref ref-type="fig" rid="F8">8h</xref>, lower figure); the buccal distal edge forms a cowl (Figure <xref ref-type="fig" rid="F8">8b</xref>) that completely enveloped the operculum. A low mid-dorsal (sagittal) ridge (Figure <xref ref-type="fig" rid="F8">8i</xref>) is often seen as a remnant of the dorsal fusion of the two young buccal scales. The abaxial opercular scale (Fig. <xref ref-type="fig" rid="F8">8j</xref>, upper right) is almost elliptical in shape, up to 0.62 mm in height, and has a <abbrev xmlns:xlink="http://www.w3.org/1999/xlink" xlink:title="ratio of length to width of a polyp or sclerite" id="ABBRID0EA6BG" xlink:type="simple">L:W</abbrev> as low as 1.15. The adaxial opercular (Figure <xref ref-type="fig" rid="F8">8j</xref>, lower left) is much smaller (0.35–0.45 mm in length) and triangular, having a <abbrev xmlns:xlink="http://www.w3.org/1999/xlink" xlink:title="ratio of length to width of a polyp or sclerite" id="ABBRID0EI6BG" xlink:type="simple">L:W</abbrev> of about 1.7. The lateral operculars are asymmetrical, each having a lateral shoulder on their adaxial side. They range from 0.58–0.69 mm in height and have a <abbrev xmlns:xlink="http://www.w3.org/1999/xlink" xlink:title="ratio of length to width of a polyp or sclerite" id="ABBRID0EM6BG" xlink:type="simple">L:W</abbrev> of 1.4–1.7. All opercular scales are quite thin and delicate, their outer surface covered with small spines often aligned as low ridges distally; their inner surface is tuberculate and not keeled (Figure <xref ref-type="fig" rid="F8">8j</xref>). The coenenchymal scales (Figure <xref ref-type="fig" rid="F8">8l</xref>) are straight, thick, and elongate, up to 1.1 mm in length and about 0.12 mm in width, with a <abbrev xmlns:xlink="http://www.w3.org/1999/xlink" xlink:title="ratio of length to width of a polyp or sclerite" id="ABBRID0EY6BG" xlink:type="simple">L:W</abbrev> up to 10. They bear surface ornamentation like that of the body wall scales. Four thick, elongate coenenchymal scales (Figure <xref ref-type="fig" rid="F8">8k</xref>) surround the base of each polyp, each up to 1.2 mm in length with a <abbrev xmlns:xlink="http://www.w3.org/1999/xlink" xlink:title="ratio of length to width of a polyp or sclerite" id="ABBRID0EBAAI" xlink:type="simple">L:W</abbrev> up to 6, and slightly curved to conform to the curvature of the polyp attachment of the branch, thus functioning as infrabasals.</p><fig id="F8" position="float" orientation="portrait"><label>Figure 8.</label><caption><p>Polyps and sclerites of <italic><tp:taxon-name><tp:taxon-name-part taxon-name-part-type="genus" reg="Calyptrophora">Calyptrophora</tp:taxon-name-part> <tp:taxon-name-part taxon-name-part-type="species" reg="reedi">reedi</tp:taxon-name-part></tp:taxon-name></italic> from the holotype, <named-content xmlns:xlink="http://www.w3.org/1999/xlink" content-type="dwc:institutional_code" xlink:type="simple">USNM</named-content> 1409027. <bold>a</bold> lateral stereo view of two whorls <bold>b</bold> adaxial stereo view of a polyp <bold>c</bold> buccal stereo view of a polyp <bold>d</bold> stereo view of inner face of a basal scale <bold>e</bold> basal scale <bold>f</bold> ridged inner spine of basal scale <bold>g</bold> articulating ridge and spines of a basal scale <bold>h</bold> buccal scales <bold>i</bold> abaxial fusion of buccal scales <bold>j</bold> six opercular scales <bold>k</bold> two infrabasal scales <bold>l</bold> two coenenchymal scales.</p></caption><graphic xmlns:xlink="http://www.w3.org/1999/xlink" xlink:href="zookeys-729-001-g008.jpg" position="float" orientation="portrait" xlink:type="simple" id="oo_179199.jpg"/></fig></tp:treatment-sec><tp:treatment-sec sec-type="comparisons" id="SECID0E1BAI"><title>Comparisons.</title><p>Only four species in the genus have downward oriented polyps, the so called <italic>wyvillei</italic>-complex sensu <xref ref-type="bibr" rid="B9">Bayer (2001)</xref>, <italic><tp:taxon-name><tp:taxon-name-part taxon-name-part-type="genus" reg="Calyptrophora">C.</tp:taxon-name-part> <tp:taxon-name-part taxon-name-part-type="species" reg="reedi">reedi</tp:taxon-name-part></tp:taxon-name></italic> being very similar to <italic><tp:taxon-name><tp:taxon-name-part taxon-name-part-type="genus" reg="Calyptrophora">C.</tp:taxon-name-part> <tp:taxon-name-part taxon-name-part-type="species" reg="agassizii">agassizii</tp:taxon-name-part></tp:taxon-name></italic>, also known from the Galápagos. <italic><tp:taxon-name><tp:taxon-name-part taxon-name-part-type="genus" reg="Calyptrophora">Calyptrophora</tp:taxon-name-part> <tp:taxon-name-part taxon-name-part-type="species" reg="reedi">reedi</tp:taxon-name-part></tp:taxon-name></italic> differs from that species primarily in the shape of its basal scales, which are not as long as those of <italic><tp:taxon-name><tp:taxon-name-part taxon-name-part-type="genus" reg="Calyptrophora">C.</tp:taxon-name-part> <tp:taxon-name-part taxon-name-part-type="species" reg="agassizii">agassizii</tp:taxon-name-part></tp:taxon-name></italic>, have a broader base, and a non-pointed (flat) tip.</p></tp:treatment-sec><tp:treatment-sec sec-type="etymology" id="SECID0ESDAI"><title>Etymology.</title><p>Named in honor of John Reed (<abbrev xmlns:xlink="http://www.w3.org/1999/xlink" content-type="institution" xlink:title="Harbor Branch Oceanographic Institute, Ft. Pierce, Florida" id="ABBRID0EYDAI" xlink:type="simple">HBOI</abbrev>), who participated in the <italic><abbrev xmlns:xlink="http://www.w3.org/1999/xlink" xlink:title="Johnson-Sea-Link I" id="ABBRID0E5DAI" xlink:type="simple">JSL-I</abbrev></italic> Galápagos expedition of 1986, during which this species was collected.</p></tp:treatment-sec><tp:treatment-sec><!--Section generated to contain objects referenced in tp:taxon-treatment.--><fig id="F2" position="float" orientation="portrait"><label>Figure 2.</label><caption><p>Colonies of various species. <bold>a</bold> <italic><tp:taxon-name><tp:taxon-name-part taxon-name-part-type="genus" reg="Callogorgia">Callogorgia</tp:taxon-name-part> <tp:taxon-name-part taxon-name-part-type="species" reg="galapagensis">galapagensis</tp:taxon-name-part></tp:taxon-name></italic>, holotype, <named-content xmlns:xlink="http://www.w3.org/1999/xlink" content-type="dwc:institutional_code" xlink:type="simple">USNM</named-content> 1161744 <bold>b</bold> <italic><tp:taxon-name><tp:taxon-name-part taxon-name-part-type="genus" reg="Callogorgia">Callogorgia</tp:taxon-name-part> <tp:taxon-name-part taxon-name-part-type="species" reg="kinoshitai">kinoshitai</tp:taxon-name-part></tp:taxon-name></italic>, <italic><abbrev xmlns:xlink="http://www.w3.org/1999/xlink" xlink:title="USFWS Albatross" id="ABBRID0EZNAG" xlink:type="simple">Alb</abbrev></italic>-3406, <named-content xmlns:xlink="http://www.w3.org/1999/xlink" content-type="dwc:institutional_code" xlink:type="simple">USNM</named-content> 50960 <bold>c</bold> <italic><tp:taxon-name><tp:taxon-name-part taxon-name-part-type="genus" reg="Calyptrophora">Calyptrophora</tp:taxon-name-part> <tp:taxon-name-part taxon-name-part-type="species" reg="agassizii">agassizii</tp:taxon-name-part></tp:taxon-name></italic>, <italic><abbrev xmlns:xlink="http://www.w3.org/1999/xlink" xlink:title="Johnson-Sea-Link II" id="ABBRID0EQOAG" xlink:type="simple">JSL-II</abbrev></italic>-3108, <named-content xmlns:xlink="http://www.w3.org/1999/xlink" content-type="dwc:institutional_code" xlink:type="simple">USNM</named-content> 1093041 <bold>d</bold> <italic><tp:taxon-name><tp:taxon-name-part taxon-name-part-type="genus" reg="Calyptrophora">Calyptrophora</tp:taxon-name-part> <tp:taxon-name-part taxon-name-part-type="species" reg="reedi">reedi</tp:taxon-name-part></tp:taxon-name></italic>, holotype, <named-content xmlns:xlink="http://www.w3.org/1999/xlink" content-type="dwc:institutional_code" xlink:type="simple">USNM</named-content> 1409027 <bold>e</bold> <italic><tp:taxon-name><tp:taxon-name-part taxon-name-part-type="genus" reg="Narella">Narella</tp:taxon-name-part> <tp:taxon-name-part taxon-name-part-type="species" reg="ambigua">ambigua</tp:taxon-name-part></tp:taxon-name></italic>, <italic><abbrev xmlns:xlink="http://www.w3.org/1999/xlink" xlink:title="Johnson-Sea-Link I" id="ABBRID0EZPAG" xlink:type="simple">JSL-I</abbrev></italic>-1927, <named-content xmlns:xlink="http://www.w3.org/1999/xlink" content-type="dwc:institutional_code" xlink:type="simple">USNM</named-content> 1297223.</p></caption><graphic xmlns:xlink="http://www.w3.org/1999/xlink" xlink:href="zookeys-729-001-g002.jpg" position="float" orientation="portrait" xlink:type="simple" id="oo_179193.jpg"/></fig></tp:treatment-sec><ref-list><ref id="B9"><mixed-citation xmlns:xlink="http://www.w3.org/1999/xlink" xlink:type="simple">
          <person-group><name name-style="western"><surname>Bayer</surname><given-names>FM</given-names></name></person-group> (<year>2001</year>) <article-title>New species of <italic><tp:taxon-name><tp:taxon-name-part taxon-name-part-type="genus">Calyptrophora</tp:taxon-name-part></tp:taxon-name></italic> (<tp:taxon-name><tp:taxon-name-part taxon-name-part-type="phylum">Coelenterata</tp:taxon-name-part></tp:taxon-name>: <tp:taxon-name><tp:taxon-name-part taxon-name-part-type="subclass">Octocorallia</tp:taxon-name-part></tp:taxon-name>: <tp:taxon-name><tp:taxon-name-part taxon-name-part-type="family">Primnoidae</tp:taxon-name-part></tp:taxon-name>) from the western part of the Atlantic Ocean.</article-title> <source>Proceedings of the Biological Society of Washington</source> <volume>114</volume>(<issue>2</issue>): <fpage>367</fpage>–<lpage>380</lpage>.</mixed-citation></ref></ref-list></tp:taxon-treatment>
