# Supplementary material for: Deep-Water Octocorals (Cnidaria, Anthozoa) from the Galápagos and Cocos Islands. Part 1: Suborder Calcaxonia
Source: Zookeys. 2018 Jan 16;(729):1–46. doi: 10.3897/zookeys.729.21779 (PMC5799731; doi:10.3897/zookeys.729.21779)
Supplement: XML Treatment for Narella [file zookeys.729.21779-treatment9.xml]

<!DOCTYPE tp:taxon-treatment
  PUBLIC "-//TaxonX//DTD Taxonomic Treatment Publishing DTD v0 20100105//EN" "tax-treatment-NSO.dtd">
<tp:taxon-treatment xmlns:tp="http://www.plazi.org/taxpub"><tp:treatment-meta><kwd-group><label>Taxon classification</label><kwd><named-content xmlns:xlink="http://www.w3.org/1999/xlink" content-type="kingdom">Animalia</named-content></kwd><kwd><named-content xmlns:xlink="http://www.w3.org/1999/xlink" content-type="order">Alcyonacea</named-content></kwd><kwd><named-content xmlns:xlink="http://www.w3.org/1999/xlink" content-type="family">Primnoidae</named-content></kwd></kwd-group><mixed-citation publication-type="journal"><person-group><name><surname>Cairns</surname><given-names>Stephen D.</given-names></name></person-group><article-title>Deep-Water Octocorals (<tp:taxon-name><tp:taxon-name-part taxon-name-part-type="phylum">Cnidaria</tp:taxon-name-part></tp:taxon-name>, <tp:taxon-name><tp:taxon-name-part taxon-name-part-type="class">Anthozoa</tp:taxon-name-part></tp:taxon-name>) from the Galápagos and Cocos Islands. Part 1: Suborder <tp:taxon-name><tp:taxon-name-part taxon-name-part-type="suborder">Calcaxonia</tp:taxon-name-part></tp:taxon-name></article-title><source>Zookeys</source><day>16</day><month>1</month><year>2018</year><volume>2018</volume><issue>729</issue><fpage>1</fpage><lpage>46</lpage><pub-id pub-id-type="doi">10.3897/zookeys.729.21779</pub-id></mixed-citation></tp:treatment-meta><tp:nomenclature><label>Genus</label><tp:taxon-name>
                    <tp:taxon-name-part taxon-name-part-type="genus" reg="Narella">Narella</tp:taxon-name-part>
                  </tp:taxon-name><tp:taxon-authority>Gray, 1870</tp:taxon-authority><tp:nomenclature-citation-list><tp:nomenclature-citation><tp:taxon-name>
                        <tp:taxon-name-part taxon-name-part-type="genus" reg="Narella">Narella</tp:taxon-name-part>
                      </tp:taxon-name><comment><xref ref-type="bibr" rid="B46">Gray 1870</xref>: 49; <xref ref-type="bibr" rid="B30">Cairns and Bayer 2003</xref>: 618–619; 2007b: 84–86; <xref ref-type="bibr" rid="B33">Cairns and Bayer 2009</xref>: 43; <xref ref-type="bibr" rid="B28">Cairns and Baco 2007</xref>: 392–393; <xref ref-type="bibr" rid="B26">Cairns 2012</xref>: 14.</comment></tp:nomenclature-citation><tp:nomenclature-citation><tp:taxon-name>
                        <tp:taxon-name-part taxon-name-part-type="genus" reg="Stachyodes">Stachyodes</tp:taxon-name-part>
                      </tp:taxon-name><comment><xref ref-type="bibr" rid="B79">Wright and Studer 1889</xref>: 49; <xref ref-type="bibr" rid="B76">Versluys 1906</xref>: 86–88; <xref ref-type="bibr" rid="B52">Kükenthal 1919</xref>: 452–456.</comment></tp:nomenclature-citation></tp:nomenclature-citation-list></tp:nomenclature><tp:treatment-sec sec-type="type species" id="SECID0EVGAI"><title>Type species.</title><p>
                    <italic><tp:taxon-name><tp:taxon-name-part taxon-name-part-type="genus" reg="Primnoa">Primnoa</tp:taxon-name-part> <tp:taxon-name-part taxon-name-part-type="species" reg="regularis">regularis</tp:taxon-name-part></tp:taxon-name></italic> Duchassaing and Michelotti, 1860, by monotypy.</p></tp:treatment-sec><tp:treatment-sec sec-type="diagnosis" id="SECID0EGHAI"><title>Diagnosis.</title><p>(from <xref ref-type="bibr" rid="B26">Cairns 2012</xref>): Colonies dichotomously branched (laterally), pinnate, or unbranched. Polyps arranged in whorls, all polyps facing downward. Each polyp covered with three (rarely four) pairs of abaxial body wall scales, one pair of basals, one or two pairs of medials, one pair of buccals, and one to four pairs of small adaxial scales, nevertheless leaving the adaxial side largely naked. Articular ridge present between basal and medial body wall scale. Distal margins of body wall scales often spinose, toothed, or lobate, often extending as a protective cowl. Opercular scale usually keeled. Coenenchymal scales often quite thick, of variable shape, sometimes ridged (i.e., “sail-scales”). Tentacular platelets often present.</p></tp:treatment-sec><tp:treatment-sec sec-type="distribution" id="SECID0EQHAI"><title>Distribution.</title><p>All ocean basins except Arctic, 128–4594 m deep.</p></tp:treatment-sec><tp:treatment-sec sec-type="remarks" id="SECID0EVHAI"><title>Remarks.</title><p>Previously (<xref ref-type="bibr" rid="B26">Cairns 2012</xref>) I stated that there were 43 valid species of <italic><tp:taxon-name><tp:taxon-name-part taxon-name-part-type="genus" reg="Narella">Narella</tp:taxon-name-part></tp:taxon-name></italic>, but I inadvertently counted two junior synonyms within this tabulation, so, in fact, there are only 41 valid species. The new species described herein brings the total to 42. A unified key to all species known after 1924 (<xref ref-type="bibr" rid="B53">Kükenthal 1924</xref>) does not exist, but regional keys are available for 29 of these species: the seven western Atlantic species (<xref ref-type="bibr" rid="B30">Cairns and Bayer 2003</xref>), the nine Hawaiian species (<xref ref-type="bibr" rid="B32">Cairns and Bayer 2007</xref>b), the five Alaskan species (<xref ref-type="bibr" rid="B28">Cairns and Baco 2007</xref>), and the eight New Zealand species (<xref ref-type="bibr" rid="B26">Cairns 2012</xref>).</p></tp:treatment-sec><ref-list><ref id="B46"><mixed-citation xmlns:xlink="http://www.w3.org/1999/xlink" xlink:type="simple">
          <person-group><name name-style="western"><surname>Gray</surname><given-names>JE</given-names></name></person-group> (<year>1870</year>) Catalogue of the Lithophytes or Stony Corals in the Collection of the British Museum: 1–51.</mixed-citation></ref><ref id="B30"><mixed-citation xmlns:xlink="http://www.w3.org/1999/xlink" xlink:type="simple">
          <person-group><name name-style="western"><surname>Cairns</surname><given-names>SD</given-names></name><name name-style="western"><surname>Bayer</surname><given-names>FM</given-names></name></person-group> (<year>2003</year>) <article-title>Studies on western Atlantic <tp:taxon-name><tp:taxon-name-part taxon-name-part-type="subclass">Octocorallia</tp:taxon-name-part></tp:taxon-name> (<tp:taxon-name><tp:taxon-name-part taxon-name-part-type="phylum">Coelenterata</tp:taxon-name-part></tp:taxon-name>: <tp:taxon-name><tp:taxon-name-part taxon-name-part-type="class">Anthozoa</tp:taxon-name-part></tp:taxon-name>). Part 3: The genus <italic><tp:taxon-name><tp:taxon-name-part taxon-name-part-type="genus">Narella</tp:taxon-name-part></tp:taxon-name></italic> Gray, 1870.</article-title> <source>Proceedings of the Biological Society of Washington</source> <volume>116</volume>(<issue>3</issue>): <fpage>617</fpage>–<lpage>648</lpage>.</mixed-citation></ref><ref id="B33"><mixed-citation xmlns:xlink="http://www.w3.org/1999/xlink" xlink:type="simple">
          <person-group><name name-style="western"><surname>Cairns</surname><given-names>SD</given-names></name><name name-style="western"><surname>Bayer</surname><given-names>FM</given-names></name></person-group> (<year>2009</year>) <article-title>A generic revision and phylogenetic analysis of the <tp:taxon-name><tp:taxon-name-part taxon-name-part-type="family">Primnoidae</tp:taxon-name-part></tp:taxon-name> (<tp:taxon-name><tp:taxon-name-part taxon-name-part-type="phylum">Cnidaria</tp:taxon-name-part></tp:taxon-name>: <tp:taxon-name><tp:taxon-name-part taxon-name-part-type="subclass">Octocorallia</tp:taxon-name-part></tp:taxon-name>).</article-title> <source>Smithsonian Contributions to Zoology</source> <volume>629</volume>: <fpage>1</fpage>–<lpage>79</lpage>. <ext-link xlink:type="simple" ext-link-type="doi" xlink:href="10.5479/si.00810282.629">https://doi.org/10.5479/si.00810282.629</ext-link></mixed-citation></ref><ref id="B28"><mixed-citation xmlns:xlink="http://www.w3.org/1999/xlink" xlink:type="simple">
          <person-group><name name-style="western"><surname>Cairns</surname><given-names>SD</given-names></name><name name-style="western"><surname>Baco</surname><given-names>A</given-names></name></person-group> (<year>2007</year>) <article-title>Review of five new Alaskan species of the deep-water octocoral <italic><tp:taxon-name><tp:taxon-name-part taxon-name-part-type="genus">Narella</tp:taxon-name-part></tp:taxon-name></italic> (<tp:taxon-name><tp:taxon-name-part taxon-name-part-type="subclass">Octocorallia</tp:taxon-name-part></tp:taxon-name>: <tp:taxon-name><tp:taxon-name-part taxon-name-part-type="family">Primnoidae</tp:taxon-name-part></tp:taxon-name>).</article-title> <source>Systematics and Biodiversity</source> <volume>5</volume>(<issue>4</issue>): <fpage>391</fpage>–<lpage>407</lpage>. <ext-link xlink:type="simple" ext-link-type="doi" xlink:href="10.1017/S1477200007002472">https://doi.org/10.1017/S1477200007002472</ext-link></mixed-citation></ref><ref id="B26"><mixed-citation xmlns:xlink="http://www.w3.org/1999/xlink" xlink:type="simple">
          <person-group><name name-style="western"><surname>Cairns</surname><given-names>SD</given-names></name></person-group> (<year>2012</year>) <article-title>New Zealand <tp:taxon-name><tp:taxon-name-part taxon-name-part-type="family">Primnoidae</tp:taxon-name-part></tp:taxon-name> (<tp:taxon-name><tp:taxon-name-part taxon-name-part-type="class">Anthozoa</tp:taxon-name-part></tp:taxon-name>: <tp:taxon-name><tp:taxon-name-part taxon-name-part-type="order">Alcyonacea</tp:taxon-name-part></tp:taxon-name>) Part 1. Genera <italic><tp:taxon-name><tp:taxon-name-part taxon-name-part-type="genus">Narella</tp:taxon-name-part></tp:taxon-name></italic>, <italic><tp:taxon-name><tp:taxon-name-part taxon-name-part-type="genus">Narelloides</tp:taxon-name-part></tp:taxon-name></italic>, <italic><tp:taxon-name><tp:taxon-name-part taxon-name-part-type="genus">Metanarella</tp:taxon-name-part></tp:taxon-name></italic>, <italic><tp:taxon-name><tp:taxon-name-part taxon-name-part-type="genus">Calyptrophora</tp:taxon-name-part></tp:taxon-name></italic>, and <italic><tp:taxon-name><tp:taxon-name-part taxon-name-part-type="genus">Helicoprimnoa</tp:taxon-name-part></tp:taxon-name></italic>.</article-title> <source>NIWA Biodiversity Memoirs</source> <volume>126</volume>: <fpage>1</fpage>–<lpage>71</lpage>.</mixed-citation></ref><ref id="B79"><mixed-citation xmlns:xlink="http://www.w3.org/1999/xlink" xlink:type="simple">
          <person-group><name name-style="western"><surname>Wright</surname><given-names>EP</given-names></name><name name-style="western"><surname>Studer</surname><given-names>T</given-names></name></person-group> (<year>1889</year>) Report on the <tp:taxon-name><tp:taxon-name-part taxon-name-part-type="subclass">Alcyonaria</tp:taxon-name-part></tp:taxon-name> collected by <italic>H.M.S. Challenger</italic> during the years 1873–76. Report on the Scientific Results of the Voyage of <italic>H.M.S. Challenger</italic> during the years 1873–76, Zoology 31(64): 1–314.</mixed-citation></ref><ref id="B76"><mixed-citation xmlns:xlink="http://www.w3.org/1999/xlink" xlink:type="simple">
          <person-group><name name-style="western"><surname>Versluys</surname><given-names>J</given-names></name></person-group> (<year>1906</year>) Die Gorgoniden der <italic>Siboga</italic>-Expedition. II. Die <tp:taxon-name><tp:taxon-name-part taxon-name-part-type="family">Primnoidae</tp:taxon-name-part></tp:taxon-name>. <italic>Siboga</italic>-Expeditie Monographie 13a: 1–187.</mixed-citation></ref><ref id="B52"><mixed-citation xmlns:xlink="http://www.w3.org/1999/xlink" xlink:type="simple">
          <person-group><name name-style="western"><surname>Kükenthal</surname><given-names>W</given-names></name></person-group> (<year>1919</year>) <tp:taxon-name><tp:taxon-name-part taxon-name-part-type="suborder">Gorgonaria</tp:taxon-name-part></tp:taxon-name>. Wissenschaftliche Ergebnisse der deutschen Tiefsee-Expedition auf dem Dampfer “<italic>Valdivia</italic>”, 1898–1899 13(2): 1–946.</mixed-citation></ref><ref id="B53"><mixed-citation xmlns:xlink="http://www.w3.org/1999/xlink" xlink:type="simple">
          <person-group><name name-style="western"><surname>Kükenthal</surname><given-names>W</given-names></name></person-group> (<year>1924</year>) <source><tp:taxon-name><tp:taxon-name-part taxon-name-part-type="phylum">Coelenterata</tp:taxon-name-part></tp:taxon-name>: <tp:taxon-name><tp:taxon-name-part taxon-name-part-type="suborder">Gorgonaria</tp:taxon-name-part></tp:taxon-name>. Das Tierreich 47.</source> <publisher-name>Walter de Gruyter &amp; Co.</publisher-name>, <publisher-loc>Berlin</publisher-loc>, <size units="page">478 pp</size>.</mixed-citation></ref><ref id="B32"><mixed-citation xmlns:xlink="http://www.w3.org/1999/xlink" xlink:type="simple">
          <person-group><name name-style="western"><surname>Cairns</surname><given-names>SD</given-names></name><name name-style="western"><surname>Bayer</surname><given-names>FM</given-names></name></person-group> (<year>2007</year>) A review of the <tp:taxon-name><tp:taxon-name-part taxon-name-part-type="subclass">Octocorallia</tp:taxon-name-part></tp:taxon-name> (<tp:taxon-name><tp:taxon-name-part taxon-name-part-type="phylum">Cnidaria</tp:taxon-name-part></tp:taxon-name>: <tp:taxon-name><tp:taxon-name-part taxon-name-part-type="class">Anthozoa</tp:taxon-name-part></tp:taxon-name>) from Hawai’i and adjacent seamounts: the genus <italic><tp:taxon-name><tp:taxon-name-part taxon-name-part-type="genus">Narella</tp:taxon-name-part></tp:taxon-name></italic> Gray, 1870. Pacific Science 62(1): 83–115. <ext-link xlink:type="simple" ext-link-type="doi" xlink:href="10.2984/1534-6188(2008)62[83:AROTOC]2.0.CO;2">https://doi.org/10.2984/1534-6188(2008)62[83:AROTOC]2.0.CO;2</ext-link></mixed-citation></ref></ref-list></tp:taxon-treatment>
