# Supplementary material for: Deep-Water Octocorals (Cnidaria, Anthozoa) from the Galápagos and Cocos Islands. Part 1: Suborder Calcaxonia
Source: Zookeys. 2018 Jan 16;(729):1–46. doi: 10.3897/zookeys.729.21779 (PMC5799731; doi:10.3897/zookeys.729.21779)
Supplement: XML Treatment for Narella ambigua [file zookeys.729.21779-treatment10.xml]

<!DOCTYPE tp:taxon-treatment
  PUBLIC "-//TaxonX//DTD Taxonomic Treatment Publishing DTD v0 20100105//EN" "tax-treatment-NSO.dtd">
<tp:taxon-treatment xmlns:tp="http://www.plazi.org/taxpub"><tp:treatment-meta><kwd-group><label>Taxon classification</label><kwd><named-content xmlns:xlink="http://www.w3.org/1999/xlink" content-type="kingdom">Animalia</named-content></kwd><kwd><named-content xmlns:xlink="http://www.w3.org/1999/xlink" content-type="order">Alcyonacea</named-content></kwd><kwd><named-content xmlns:xlink="http://www.w3.org/1999/xlink" content-type="family">Primnoidae</named-content></kwd></kwd-group><mixed-citation publication-type="journal"><person-group><name><surname>Cairns</surname><given-names>Stephen D.</given-names></name></person-group><article-title>Deep-Water Octocorals (<tp:taxon-name><tp:taxon-name-part taxon-name-part-type="phylum">Cnidaria</tp:taxon-name-part></tp:taxon-name>, <tp:taxon-name><tp:taxon-name-part taxon-name-part-type="class">Anthozoa</tp:taxon-name-part></tp:taxon-name>) from the Galápagos and Cocos Islands. Part 1: Suborder <tp:taxon-name><tp:taxon-name-part taxon-name-part-type="suborder">Calcaxonia</tp:taxon-name-part></tp:taxon-name></article-title><source>Zookeys</source><day>16</day><month>1</month><year>2018</year><volume>2018</volume><issue>729</issue><fpage>1</fpage><lpage>46</lpage><pub-id pub-id-type="doi">10.3897/zookeys.729.21779</pub-id></mixed-citation></tp:treatment-meta><tp:nomenclature><tp:taxon-name>
                    <tp:taxon-name-part taxon-name-part-type="genus" reg="Narella">Narella</tp:taxon-name-part>
                    <tp:taxon-name-part taxon-name-part-type="species" reg="ambigua">ambigua</tp:taxon-name-part>
                  </tp:taxon-name><tp:taxon-authority>(Studer, 1894)</tp:taxon-authority><xref ref-type="fig" rid="F2">Figures 2e</xref><xref ref-type="fig" rid="F9">, 9</xref><!--PageBreak--><tp:nomenclature-citation-list><tp:nomenclature-citation><tp:taxon-name>
                        <tp:taxon-name-part taxon-name-part-type="genus" reg="Stachyodes">Stachyodes</tp:taxon-name-part> <tp:taxon-name-part taxon-name-part-type="species" reg="ambigua">ambigua</tp:taxon-name-part></tp:taxon-name><comment><xref ref-type="bibr" rid="B68">Studer 1894</xref>: 63–64; <xref ref-type="bibr" rid="B57">Menneking 1905</xref>: 248–251, pl. 8, figs 1–2, pl. 9, figs 11–12; <xref ref-type="bibr" rid="B76">Versluys 1906</xref>: 103–104; <xref ref-type="bibr" rid="B52">Kükenthal 1919</xref>: 464 (key to species); 1924: 314.</comment></tp:nomenclature-citation><tp:nomenclature-citation><tp:taxon-name>
                        <tp:taxon-name-part taxon-name-part-type="genus" reg="Narella">Narella</tp:taxon-name-part> <tp:taxon-name-part taxon-name-part-type="species" reg="ambigua">ambigua</tp:taxon-name-part></tp:taxon-name><comment><xref ref-type="bibr" rid="B32">Cairns and Bayer 2007</xref> (not 2008): 86 (listed); <xref ref-type="bibr" rid="B22">Cairns 2007b</xref>: 512 (listed); <xref ref-type="bibr" rid="B33">Cairns and Bayer 2009</xref>: 30 (listed).</comment></tp:nomenclature-citation></tp:nomenclature-citation-list></tp:nomenclature><tp:treatment-sec sec-type="material" id="SECID0E3LAI"><title>Material examined.</title><p>Branch fragments and detached polyps from <italic><abbrev xmlns:xlink="http://www.w3.org/1999/xlink" xlink:title="USFWS Albatross" id="ABBRID0EDMAI" xlink:type="simple">Alb</abbrev></italic>-3404, MCZ 79048, and <named-content xmlns:xlink="http://www.w3.org/1999/xlink" content-type="dwc:institutional_code" xlink:type="simple">USNM</named-content> 1405230 (topotypic: possible syntypes); <italic><abbrev xmlns:xlink="http://www.w3.org/1999/xlink" xlink:title="USFWS Albatross" id="ABBRID0ENMAI" xlink:type="simple">Alb</abbrev></italic>-2818, 1 colony and <abbrev xmlns:xlink="http://www.w3.org/1999/xlink" xlink:title="scanning electron microscope" id="ABBRID0ERMAI" xlink:type="simple">SEM</abbrev> stubs 2312–2315, <named-content xmlns:xlink="http://www.w3.org/1999/xlink" content-type="dwc:institutional_code" xlink:type="simple">USNM</named-content> 44165; <italic>Gilliss</italic>-21, 1 branch, <named-content xmlns:xlink="http://www.w3.org/1999/xlink" content-type="dwc:institutional_code" xlink:type="simple">USNM</named-content> 57576; <italic><abbrev xmlns:xlink="http://www.w3.org/1999/xlink" xlink:title="Johnson-Sea-Link I" id="ABBRID0ECNAI" xlink:type="simple">JSL-I</abbrev></italic>-1927, 1 colony, <named-content xmlns:xlink="http://www.w3.org/1999/xlink" content-type="dwc:institutional_code" xlink:type="simple">USNM</named-content> 1297223.</p></tp:treatment-sec><tp:treatment-sec sec-type="Types" id="SECID0ELNAI"><title>Types.</title><p>As mentioned in the account of <italic><tp:taxon-name><tp:taxon-name-part taxon-name-part-type="genus" reg="Calyptrophora">Calyptrophora</tp:taxon-name-part> <tp:taxon-name-part taxon-name-part-type="species" reg="agassizii">agassizii</tp:taxon-name-part></tp:taxon-name></italic>, about 65% of the type lot (branches and detached polyps) of that species consisted of <italic><tp:taxon-name><tp:taxon-name-part taxon-name-part-type="genus" reg="Narella">Narella</tp:taxon-name-part> <tp:taxon-name-part taxon-name-part-type="species" reg="ambigua">ambigua</tp:taxon-name-part></tp:taxon-name></italic>. <italic><tp:taxon-name><tp:taxon-name-part taxon-name-part-type="genus" reg="Narella">Narella</tp:taxon-name-part> <tp:taxon-name-part taxon-name-part-type="species" reg="ambigua">ambigua</tp:taxon-name-part></tp:taxon-name></italic> was collected at the previous station (<italic><abbrev xmlns:xlink="http://www.w3.org/1999/xlink" xlink:title="USFWS Albatross" id="ABBRID0ETOAI" xlink:type="simple">Alb</abbrev></italic>-3403) to that of <italic><tp:taxon-name><tp:taxon-name-part taxon-name-part-type="genus" reg="Calyptrophora">C.</tp:taxon-name-part> <tp:taxon-name-part taxon-name-part-type="species" reg="agassizii">agassizii</tp:taxon-name-part></tp:taxon-name></italic> (<italic><abbrev xmlns:xlink="http://www.w3.org/1999/xlink" xlink:title="USFWS Albatross" id="ABBRID0EDPAI" xlink:type="simple">Alb</abbrev></italic>-3404), approximately 20 km to the northeast and bathymetrically 2 m shallower, both stations from off the southern coast of San Cristóbal. The <italic><tp:taxon-name><tp:taxon-name-part taxon-name-part-type="genus" reg="Narella">Narella</tp:taxon-name-part></tp:taxon-name></italic> specimens were separated from the type lot of <italic><tp:taxon-name><tp:taxon-name-part taxon-name-part-type="genus" reg="Calyptrophora">C.</tp:taxon-name-part> <tp:taxon-name-part taxon-name-part-type="species" reg="agassizii">agassizii</tp:taxon-name-part></tp:taxon-name></italic> in 2008 and cataloged as MCZ 79048. Since the type of <italic><tp:taxon-name><tp:taxon-name-part taxon-name-part-type="genus" reg="Stachyodes">S.</tp:taxon-name-part> <tp:taxon-name-part taxon-name-part-type="species" reg="ambigua">ambigua</tp:taxon-name-part></tp:taxon-name></italic> could not be found at the MCZ in 2008, the specimens cataloged as MCZ 79048 may serve as representative topotypic specimens, and may in fact be type material. A fragment of this colony is also deposited at the <named-content xmlns:xlink="http://www.w3.org/1999/xlink" content-type="dwc:institutional_code" xlink:type="simple">NMNH</named-content> (<named-content xmlns:xlink="http://www.w3.org/1999/xlink" content-type="dwc:institutional_code" xlink:type="simple">USNM</named-content> 1405230).</p><!--PageBreak--></tp:treatment-sec><tp:treatment-sec sec-type="type locality" id="SECID0EPQAI"><title>Type locality.</title><p>
                    <italic><abbrev xmlns:xlink="http://www.w3.org/1999/xlink" xlink:title="USFWS Albatross" id="ABBRID0EWQAI" xlink:type="simple">Alb</abbrev></italic>-3403: <named-content xmlns:xlink="http://www.w3.org/1999/xlink" content-type="dwc:verbatimCoordinates" xlink:type="simple"><named-content content-type="geo-json" specific-use="{&#34;type&#34;:&#34;Point&#34;,&#34;coordinates&#34;:[-89.283333,-0.975000]}" id="NCID0E4QAI" xlink:type="simple">0°58'30"S, 89°17'W</named-content></named-content> (south of San Cristóbal, Galápagos), 702 m depth.</p></tp:treatment-sec><tp:treatment-sec sec-type="distribution" id="SECID0ECRAI"><title>Distribution.</title><p>Galápagos: off Santiago, Santa Cruz, and San Cristóbal), 702–741 m deep. Elsewhere: off Panama, 1463 m depth (herein, <italic><abbrev xmlns:xlink="http://www.w3.org/1999/xlink" xlink:title="R/V Gilliss" id="ABBRID0EJRAI" xlink:type="simple">GS</abbrev></italic>-21).</p><!--PageBreak--></tp:treatment-sec><tp:treatment-sec sec-type="description" id="SECID0EORAI"><title>Description.</title><p>The colony is uniplanar, and dichotomously (laterally) and sparsely branched (Figure <xref ref-type="fig" rid="F2">2e</xref>), large colonies being up to 28 cm in height and up to 1 cm in basal branch diameter. Terminal branches may be quite long, up to 15 cm. The axis is pale yellow. The polyps are arranged in whorls of five to seven (Figure <xref ref-type="fig" rid="F9">9e</xref>); whorls are not directly adjacent to one another and thus there are only approximately 2.5 whorls per cm branch length; the whorl diameter of terminal branchlets is about 6–7 mm. The horizontal length of a polyp is 2.5–3.0 mm.</p><p>The basal scales (Figure <xref ref-type="fig" rid="F9">9c, f</xref>) stand perpendicular to the branch and extend up to 2.8 mm in height, the distal 0.6–0.7 mm portion projecting beyond the junction with the medial scales as a broad lobate extension (Figure <xref ref-type="fig" rid="F9">9b</xref>). The lateral edge of one of the basal scales of a polyp will often enlarge and curve toward the corresponding enlarged basal scale of the adjacent polyp, forming a solid tube up to 3.5 mm in diameter that houses a commensal polychaete worm (Figure <xref ref-type="fig" rid="F9">9e</xref>). The dorso- and anterolateral faces of the basal scales are gently curved, not ridged. The medial scales (Figure <xref ref-type="fig" rid="F9">9g</xref>) are narrow, 0.9–1.1 mm in length, and have upturned edges proximally and distally (saddle-shaped). The buccal scales (Figure <xref ref-type="fig" rid="F9">9b, c, h</xref>) are longer (up to 1.6 mm) and about twice as wide as the medials, their distal edges rounded and smooth, forming a cowl (Figure <xref ref-type="fig" rid="F9">9a</xref>) up to 0.6 mm that encircles the operculum; the distal edges of the two buccal scales form a bilobate shape for the tip of each polyp, not unlike the distal edges of the basal scales. The ratio of the major body wall scales is about: 1:0.6:0.7. There are four pairs of small elliptical adaxial body wall scales (Figure <xref ref-type="fig" rid="F9">9d, j</xref>), ranging from 0.26 to 0.42 mm in greater diameter. The outer faces of all body wall scales are covered with small granules and thus look rather smooth. All of the opercular scales (Figure <xref ref-type="fig" rid="F9">9i</xref>) are roughly the same length, ranging from 1.0–1.3 mm in length, but the single abaxial opercular is quite broad (e.g., <abbrev xmlns:xlink="http://www.w3.org/1999/xlink" xlink:title="ratio of length to width of a polyp or sclerite" id="ABBRID0E5SAI" xlink:type="simple">L:W</abbrev> = 1.2), whereas the single adaxial is quite slender (e.g., <abbrev xmlns:xlink="http://www.w3.org/1999/xlink" xlink:title="ratio of length to width of a polyp or sclerite" id="ABBRID0ECTAI" xlink:type="simple">L:W</abbrev> = 3.0). The other six lateral operculars usually have a basal shoulder on their adaxial edges and thus have an intermediate <abbrev xmlns:xlink="http://www.w3.org/1999/xlink" xlink:title="ratio of length to width of a polyp or sclerite" id="ABBRID0EGTAI" xlink:type="simple">L:W</abbrev> ratio. The outer surface of the operculars is granular like the body wall scales, whereas the inner surface bears a rounded keel. The coenenchymal scales (Figure <xref ref-type="fig" rid="F9">9k</xref>) are irregular to polygonal in shape, up to 1.4 mm in length, and have a flat to slightly concave outer surface.</p><fig id="F9" position="float" orientation="portrait"><label>Figure 9.</label><caption><p>Polyps and sclerites of <italic><tp:taxon-name><tp:taxon-name-part taxon-name-part-type="genus" reg="Narella">Narella</tp:taxon-name-part> <tp:taxon-name-part taxon-name-part-type="species" reg="ambigua">ambigua</tp:taxon-name-part></tp:taxon-name></italic> from <italic><abbrev xmlns:xlink="http://www.w3.org/1999/xlink" xlink:title="USFWS Albatross" id="ABBRID0ECUAI" xlink:type="simple">Alb</abbrev></italic>-2818, <named-content xmlns:xlink="http://www.w3.org/1999/xlink" content-type="dwc:institutional_code" xlink:type="simple">USNM</named-content> 44165. <bold>a</bold> opercular stereo view of a polyp <bold>b–d</bold> abaxial, lateral, and adaxial stereo views of a polyp, respectively <bold>e</bold> axial view (drawing) of a whorl showing polychaete tube <bold>f</bold> basal scales <bold>g</bold> medial scale <bold>h</bold> buccal scales <bold>i</bold> opercular scales <bold>j</bold> adaxial buccal scales <bold>k</bold> coenenchymal scales.</p></caption><graphic xmlns:xlink="http://www.w3.org/1999/xlink" xlink:href="zookeys-729-001-g009.jpg" position="float" orientation="portrait" xlink:type="simple" id="oo_179200.jpg"/></fig></tp:treatment-sec><tp:treatment-sec sec-type="comparisons" id="SECID0ECVAI"><title>Comparisons.</title><p>
                    <italic><tp:taxon-name><tp:taxon-name-part taxon-name-part-type="genus" reg="Narella">Narella</tp:taxon-name-part> <tp:taxon-name-part taxon-name-part-type="species" reg="ambigua">ambigua</tp:taxon-name-part></tp:taxon-name></italic> is easily distinguished from the somewhat similar <italic><tp:taxon-name><tp:taxon-name-part taxon-name-part-type="genus" reg="Paracalyptrophora">Paracalyptrophora</tp:taxon-name-part> <tp:taxon-name-part taxon-name-part-type="species" reg="enigma">enigma</tp:taxon-name-part></tp:taxon-name></italic> by its long terminal branches, polychaete commensalism that causes highly modified basal scales, fewer polyp whorls per cm, non-toothed basal scales, lack of an articular ridge, and granular (not ridged) coenenchymal scales.</p></tp:treatment-sec><tp:treatment-sec sec-type="remarks" id="SECID0E5VAI"><title>Remarks.</title><p>Although discussed by several authors through the years (see synonymy), this is the first subsequent report of this species since its original description.</p></tp:treatment-sec><tp:treatment-sec><!--Section generated to contain objects referenced in tp:taxon-treatment.--><fig id="F2" position="float" orientation="portrait"><label>Figure 2.</label><caption><p>Colonies of various species. <bold>a</bold> <italic><tp:taxon-name><tp:taxon-name-part taxon-name-part-type="genus" reg="Callogorgia">Callogorgia</tp:taxon-name-part> <tp:taxon-name-part taxon-name-part-type="species" reg="galapagensis">galapagensis</tp:taxon-name-part></tp:taxon-name></italic>, holotype, <named-content xmlns:xlink="http://www.w3.org/1999/xlink" content-type="dwc:institutional_code" xlink:type="simple">USNM</named-content> 1161744 <bold>b</bold> <italic><tp:taxon-name><tp:taxon-name-part taxon-name-part-type="genus" reg="Callogorgia">Callogorgia</tp:taxon-name-part> <tp:taxon-name-part taxon-name-part-type="species" reg="kinoshitai">kinoshitai</tp:taxon-name-part></tp:taxon-name></italic>, <italic><abbrev xmlns:xlink="http://www.w3.org/1999/xlink" xlink:title="USFWS Albatross" id="ABBRID0EZNAG" xlink:type="simple">Alb</abbrev></italic>-3406, <named-content xmlns:xlink="http://www.w3.org/1999/xlink" content-type="dwc:institutional_code" xlink:type="simple">USNM</named-content> 50960 <bold>c</bold> <italic><tp:taxon-name><tp:taxon-name-part taxon-name-part-type="genus" reg="Calyptrophora">Calyptrophora</tp:taxon-name-part> <tp:taxon-name-part taxon-name-part-type="species" reg="agassizii">agassizii</tp:taxon-name-part></tp:taxon-name></italic>, <italic><abbrev xmlns:xlink="http://www.w3.org/1999/xlink" xlink:title="Johnson-Sea-Link II" id="ABBRID0EQOAG" xlink:type="simple">JSL-II</abbrev></italic>-3108, <named-content xmlns:xlink="http://www.w3.org/1999/xlink" content-type="dwc:institutional_code" xlink:type="simple">USNM</named-content> 1093041 <bold>d</bold> <italic><tp:taxon-name><tp:taxon-name-part taxon-name-part-type="genus" reg="Calyptrophora">Calyptrophora</tp:taxon-name-part> <tp:taxon-name-part taxon-name-part-type="species" reg="reedi">reedi</tp:taxon-name-part></tp:taxon-name></italic>, holotype, <named-content xmlns:xlink="http://www.w3.org/1999/xlink" content-type="dwc:institutional_code" xlink:type="simple">USNM</named-content> 1409027 <bold>e</bold> <italic><tp:taxon-name><tp:taxon-name-part taxon-name-part-type="genus" reg="Narella">Narella</tp:taxon-name-part> <tp:taxon-name-part taxon-name-part-type="species" reg="ambigua">ambigua</tp:taxon-name-part></tp:taxon-name></italic>, <italic><abbrev xmlns:xlink="http://www.w3.org/1999/xlink" xlink:title="Johnson-Sea-Link I" id="ABBRID0EZPAG" xlink:type="simple">JSL-I</abbrev></italic>-1927, <named-content xmlns:xlink="http://www.w3.org/1999/xlink" content-type="dwc:institutional_code" xlink:type="simple">USNM</named-content> 1297223.</p></caption><graphic xmlns:xlink="http://www.w3.org/1999/xlink" xlink:href="zookeys-729-001-g002.jpg" position="float" orientation="portrait" xlink:type="simple" id="oo_179193.jpg"/></fig></tp:treatment-sec><ref-list><ref id="B68"><mixed-citation xmlns:xlink="http://www.w3.org/1999/xlink" xlink:type="simple">
          <person-group><name name-style="western"><surname>Studer</surname><given-names>T</given-names></name></person-group> (<year>1894</year>) <article-title>Note préliminaire sur les Alcyonaires.</article-title> <source>Bulletin of the Museum of Comparative Zoology</source> <volume>25</volume>(<issue>5</issue>): <fpage>53</fpage>–<lpage>69</lpage>.</mixed-citation></ref><ref id="B57"><mixed-citation xmlns:xlink="http://www.w3.org/1999/xlink" xlink:type="simple">
          <person-group><name name-style="western"><surname>Menneking</surname><given-names>F</given-names></name></person-group> (<year>1905</year>) <article-title>Űber die Anordnung der Schuppen und das Kanalsystem dei <italic><tp:taxon-name><tp:taxon-name-part taxon-name-part-type="genus">Stachyodes</tp:taxon-name-part> <tp:taxon-name-part taxon-name-part-type="species">ambigua</tp:taxon-name-part></tp:taxon-name></italic> (Stud.), <italic><tp:taxon-name><tp:taxon-name-part taxon-name-part-type="genus">Caligorgia</tp:taxon-name-part> <tp:taxon-name-part taxon-name-part-type="species">flabellum</tp:taxon-name-part></tp:taxon-name></italic> (Ehrb.), <italic><tp:taxon-name><tp:taxon-name-part taxon-name-part-type="genus">Calyptrophora</tp:taxon-name-part> <tp:taxon-name-part taxon-name-part-type="species">Agassizii</tp:taxon-name-part></tp:taxon-name></italic> (Stud.), <italic><tp:taxon-name><tp:taxon-name-part taxon-name-part-type="genus">Amphilaphis</tp:taxon-name-part> <tp:taxon-name-part taxon-name-part-type="species">abietina</tp:taxon-name-part></tp:taxon-name></italic> (Stud.) und <italic><tp:taxon-name><tp:taxon-name-part taxon-name-part-type="genus">Thouarella</tp:taxon-name-part> <tp:taxon-name-part taxon-name-part-type="species">variabilis</tp:taxon-name-part></tp:taxon-name></italic> (Stud.).</article-title> <source>Archiv für Naturgeschichte</source> <volume>71</volume>(<issue>3</issue>): <fpage>245</fpage>–<lpage>266</lpage>.</mixed-citation></ref><ref id="B76"><mixed-citation xmlns:xlink="http://www.w3.org/1999/xlink" xlink:type="simple">
          <person-group><name name-style="western"><surname>Versluys</surname><given-names>J</given-names></name></person-group> (<year>1906</year>) Die Gorgoniden der <italic>Siboga</italic>-Expedition. II. Die <tp:taxon-name><tp:taxon-name-part taxon-name-part-type="family">Primnoidae</tp:taxon-name-part></tp:taxon-name>. <italic>Siboga</italic>-Expeditie Monographie 13a: 1–187.</mixed-citation></ref><ref id="B52"><mixed-citation xmlns:xlink="http://www.w3.org/1999/xlink" xlink:type="simple">
          <person-group><name name-style="western"><surname>Kükenthal</surname><given-names>W</given-names></name></person-group> (<year>1919</year>) <tp:taxon-name><tp:taxon-name-part taxon-name-part-type="suborder">Gorgonaria</tp:taxon-name-part></tp:taxon-name>. Wissenschaftliche Ergebnisse der deutschen Tiefsee-Expedition auf dem Dampfer “<italic>Valdivia</italic>”, 1898–1899 13(2): 1–946.</mixed-citation></ref><ref id="B32"><mixed-citation xmlns:xlink="http://www.w3.org/1999/xlink" xlink:type="simple">
          <person-group><name name-style="western"><surname>Cairns</surname><given-names>SD</given-names></name><name name-style="western"><surname>Bayer</surname><given-names>FM</given-names></name></person-group> (<year>2007</year>) A review of the <tp:taxon-name><tp:taxon-name-part taxon-name-part-type="subclass">Octocorallia</tp:taxon-name-part></tp:taxon-name> (<tp:taxon-name><tp:taxon-name-part taxon-name-part-type="phylum">Cnidaria</tp:taxon-name-part></tp:taxon-name>: <tp:taxon-name><tp:taxon-name-part taxon-name-part-type="class">Anthozoa</tp:taxon-name-part></tp:taxon-name>) from Hawai’i and adjacent seamounts: the genus <italic><tp:taxon-name><tp:taxon-name-part taxon-name-part-type="genus">Narella</tp:taxon-name-part></tp:taxon-name></italic> Gray, 1870. Pacific Science 62(1): 83–115. <ext-link xlink:type="simple" ext-link-type="doi" xlink:href="10.2984/1534-6188(2008)62[83:AROTOC]2.0.CO;2">https://doi.org/10.2984/1534-6188(2008)62[83:AROTOC]2.0.CO;2</ext-link></mixed-citation></ref><ref id="B22"><mixed-citation xmlns:xlink="http://www.w3.org/1999/xlink" xlink:type="simple">
          <person-group><name name-style="western"><surname>Cairns</surname><given-names>SD</given-names></name></person-group> (<year>2007b</year>) <article-title>Calcaxonian Octocorals (<tp:taxon-name><tp:taxon-name-part taxon-name-part-type="phylum">Cnidaria</tp:taxon-name-part></tp:taxon-name>: <tp:taxon-name><tp:taxon-name-part taxon-name-part-type="class">Anthozoa</tp:taxon-name-part></tp:taxon-name>) from the Eastern Pacific seamounts.</article-title> <source>Proceedings of the California Academy of Sciences</source> <volume>58</volume>(<issue>25</issue>): <fpage>511</fpage>–<lpage>541</lpage>.</mixed-citation></ref><ref id="B33"><mixed-citation xmlns:xlink="http://www.w3.org/1999/xlink" xlink:type="simple">
          <person-group><name name-style="western"><surname>Cairns</surname><given-names>SD</given-names></name><name name-style="western"><surname>Bayer</surname><given-names>FM</given-names></name></person-group> (<year>2009</year>) <article-title>A generic revision and phylogenetic analysis of the <tp:taxon-name><tp:taxon-name-part taxon-name-part-type="family">Primnoidae</tp:taxon-name-part></tp:taxon-name> (<tp:taxon-name><tp:taxon-name-part taxon-name-part-type="phylum">Cnidaria</tp:taxon-name-part></tp:taxon-name>: <tp:taxon-name><tp:taxon-name-part taxon-name-part-type="subclass">Octocorallia</tp:taxon-name-part></tp:taxon-name>).</article-title> <source>Smithsonian Contributions to Zoology</source> <volume>629</volume>: <fpage>1</fpage>–<lpage>79</lpage>. <ext-link xlink:type="simple" ext-link-type="doi" xlink:href="10.5479/si.00810282.629">https://doi.org/10.5479/si.00810282.629</ext-link></mixed-citation></ref></ref-list></tp:taxon-treatment>
