# Supplementary material for: Deep-Water Octocorals (Cnidaria, Anthozoa) from the Galápagos and Cocos Islands. Part 1: Suborder Calcaxonia
Source: Zookeys. 2018 Jan 16;(729):1–46. doi: 10.3897/zookeys.729.21779 (PMC5799731; doi:10.3897/zookeys.729.21779)
Supplement: XML Treatment for Paracalyptrophora [file zookeys.729.21779-treatment11.xml]

<!DOCTYPE tp:taxon-treatment
  PUBLIC "-//TaxonX//DTD Taxonomic Treatment Publishing DTD v0 20100105//EN" "tax-treatment-NSO.dtd">
<tp:taxon-treatment xmlns:tp="http://www.plazi.org/taxpub"><tp:treatment-meta><kwd-group><label>Taxon classification</label><kwd><named-content xmlns:xlink="http://www.w3.org/1999/xlink" content-type="kingdom">Animalia</named-content></kwd><kwd><named-content xmlns:xlink="http://www.w3.org/1999/xlink" content-type="order">Alcyonacea</named-content></kwd><kwd><named-content xmlns:xlink="http://www.w3.org/1999/xlink" content-type="family">Primnoidae</named-content></kwd></kwd-group><mixed-citation publication-type="journal"><person-group><name><surname>Cairns</surname><given-names>Stephen D.</given-names></name></person-group><article-title>Deep-Water Octocorals (<tp:taxon-name><tp:taxon-name-part taxon-name-part-type="phylum">Cnidaria</tp:taxon-name-part></tp:taxon-name>, <tp:taxon-name><tp:taxon-name-part taxon-name-part-type="class">Anthozoa</tp:taxon-name-part></tp:taxon-name>) from the Galápagos and Cocos Islands. Part 1: Suborder <tp:taxon-name><tp:taxon-name-part taxon-name-part-type="suborder">Calcaxonia</tp:taxon-name-part></tp:taxon-name></article-title><source>Zookeys</source><day>16</day><month>1</month><year>2018</year><volume>2018</volume><issue>729</issue><fpage>1</fpage><lpage>46</lpage><pub-id pub-id-type="doi">10.3897/zookeys.729.21779</pub-id></mixed-citation></tp:treatment-meta><tp:nomenclature><label>Genus</label><tp:taxon-name>
                    <tp:taxon-name-part taxon-name-part-type="genus" reg="Paracalyptrophora">Paracalyptrophora</tp:taxon-name-part>
                  </tp:taxon-name><tp:taxon-authority>Kinoshita, 1908</tp:taxon-authority></tp:nomenclature><tp:treatment-sec sec-type="type species" id="SECID0EDXAI"><title>Type species.</title><p>
                    <italic><tp:taxon-name><tp:taxon-name-part taxon-name-part-type="genus" reg="Calyptrophora">Calyptrophora</tp:taxon-name-part> <tp:taxon-name-part taxon-name-part-type="species" reg="kerberti">kerberti</tp:taxon-name-part></tp:taxon-name></italic> Versluys, 1906, by subsequent designation (<xref ref-type="bibr" rid="B31">Cairns and Bayer 2004</xref>).</p></tp:treatment-sec><tp:treatment-sec sec-type="diagnosis" id="SECID0EUXAI"><title>Diagnosis.</title><p>Colonies dichotomously branched in one plane, sometimes in a lyrate pattern and sometimes as two parallel fans. Polyps arranged in whorls of up to eight, <!--PageBreak-->all polyps pointed downward. Each polyp covered with two (rarely three) unfused pairs of body wall scales. Articluar ridge present between basal and buccal (or medial) body wall scales. Distal margins of buccal scales smooth or spinose. A pair of infrabasal scales often present. Coenenchymal scales elongate, granular, and sometimes ridged.</p></tp:treatment-sec><tp:treatment-sec sec-type="distribution" id="SECID0E3XAI"><title>Distribution.</title><p>Southwestern Pacific Ocean, Galapagos, Japan, Hawaii, North Atlantic, 150–1480 m deep.</p></tp:treatment-sec><tp:treatment-sec sec-type="remarks" id="SECID0EBYAI"><title>Remarks.</title><p>The genus diagnosis is herein expanded to accommodate a species having three pairs of body wall scales, otherwise similar to the genus <italic><tp:taxon-name><tp:taxon-name-part taxon-name-part-type="genus" reg="Narella">Narella</tp:taxon-name-part></tp:taxon-name></italic>. The character placing it in <italic><tp:taxon-name><tp:taxon-name-part taxon-name-part-type="genus" reg="Paracalyptrophora">Paracalyptrophora</tp:taxon-name-part></tp:taxon-name></italic> is its possession of an articular ridge, which is found in this genus as well as <italic><tp:taxon-name><tp:taxon-name-part taxon-name-part-type="genus" reg="Calyptrophora">Calyptrophora</tp:taxon-name-part></tp:taxon-name></italic>, and is considered more significant than the number of body wall scales.</p></tp:treatment-sec><ref-list><ref id="B31"><mixed-citation xmlns:xlink="http://www.w3.org/1999/xlink" xlink:type="simple">
          <person-group><name name-style="western"><surname>Cairns</surname><given-names>SD</given-names></name><name name-style="western"><surname>Bayer</surname><given-names>FM</given-names></name></person-group> (<year>2004</year>) <article-title>Studies on western Atlantic <tp:taxon-name><tp:taxon-name-part taxon-name-part-type="subclass">Octocorallia</tp:taxon-name-part></tp:taxon-name> (<tp:taxon-name><tp:taxon-name-part taxon-name-part-type="phylum">Coelenterata</tp:taxon-name-part></tp:taxon-name>: <tp:taxon-name><tp:taxon-name-part taxon-name-part-type="class">Anthozoa</tp:taxon-name-part></tp:taxon-name>). Part 4: The genus <italic><tp:taxon-name><tp:taxon-name-part taxon-name-part-type="genus">Paracalyptrophora</tp:taxon-name-part></tp:taxon-name></italic> Kinoshita, 1908.</article-title> <source>Proceedings of the Biological Society of Washington</source> <volume>117</volume>(<issue>1</issue>): <fpage>114</fpage>–<lpage>139</lpage>.</mixed-citation></ref></ref-list></tp:taxon-treatment>
