# Supplementary material for: Deep-Water Octocorals (Cnidaria, Anthozoa) from the Galápagos and Cocos Islands. Part 1: Suborder Calcaxonia
Source: Zookeys. 2018 Jan 16;(729):1–46. doi: 10.3897/zookeys.729.21779 (PMC5799731; doi:10.3897/zookeys.729.21779)
Supplement: XML Treatment for Paracalyptrophora enigma [file zookeys.729.21779-treatment12.xml]

<!DOCTYPE tp:taxon-treatment
  PUBLIC "-//TaxonX//DTD Taxonomic Treatment Publishing DTD v0 20100105//EN" "tax-treatment-NSO.dtd">
<tp:taxon-treatment xmlns:tp="http://www.plazi.org/taxpub"><tp:treatment-meta><kwd-group><label>Taxon classification</label><kwd><named-content xmlns:xlink="http://www.w3.org/1999/xlink" content-type="kingdom">Animalia</named-content></kwd><kwd><named-content xmlns:xlink="http://www.w3.org/1999/xlink" content-type="order">Alcyonacea</named-content></kwd><kwd><named-content xmlns:xlink="http://www.w3.org/1999/xlink" content-type="family">Primnoidae</named-content></kwd></kwd-group><mixed-citation publication-type="journal"><person-group><name><surname>Cairns</surname><given-names>Stephen D.</given-names></name></person-group><article-title>Deep-Water Octocorals (<tp:taxon-name><tp:taxon-name-part taxon-name-part-type="phylum">Cnidaria</tp:taxon-name-part></tp:taxon-name>, <tp:taxon-name><tp:taxon-name-part taxon-name-part-type="class">Anthozoa</tp:taxon-name-part></tp:taxon-name>) from the Galápagos and Cocos Islands. Part 1: Suborder <tp:taxon-name><tp:taxon-name-part taxon-name-part-type="suborder">Calcaxonia</tp:taxon-name-part></tp:taxon-name></article-title><source>Zookeys</source><day>16</day><month>1</month><year>2018</year><volume>2018</volume><issue>729</issue><fpage>1</fpage><lpage>46</lpage><pub-id pub-id-type="doi">10.3897/zookeys.729.21779</pub-id></mixed-citation></tp:treatment-meta><tp:nomenclature><tp:taxon-name>
                    <tp:taxon-name-part taxon-name-part-type="genus" reg="Paracalyptrophora">Paracalyptrophora</tp:taxon-name-part>
                    <tp:taxon-name-part taxon-name-part-type="species" reg="enigma">enigma</tp:taxon-name-part>
                    <object-id xmlns:xlink="http://www.w3.org/1999/xlink" content-type="zoobank" xlink:type="simple">http://zoobank.org/14AC2E7D-3E1F-4701-92AD-F8B152150ADB</object-id>
                  </tp:taxon-name><tp:taxon-status xmlns:xlink="http://www.w3.org/1999/xlink" xlink:type="simple">sp. n.</tp:taxon-status><xref ref-type="fig" rid="F3">Figures 3a</xref><xref ref-type="fig" rid="F10">, 10</xref></tp:nomenclature><tp:treatment-sec sec-type="material" id="SECID0EM1AI"><title>Material examined.</title><p>
                    <bold>Types</bold>. Holotype: colony and <abbrev xmlns:xlink="http://www.w3.org/1999/xlink" xlink:title="scanning electron microscope" id="ABBRID0EU1AI" xlink:type="simple">SEM</abbrev> stubs 2338–2342, <italic><abbrev xmlns:xlink="http://www.w3.org/1999/xlink" xlink:title="Johnson-Sea-Link I" id="ABBRID0EZ1AI" xlink:type="simple">JSL-I</abbrev></italic>-1915, <named-content xmlns:xlink="http://www.w3.org/1999/xlink" content-type="dwc:institutional_code" xlink:type="simple">USNM</named-content> 1409703. Paratype: <italic><abbrev xmlns:xlink="http://www.w3.org/1999/xlink" xlink:title="Johnson-Sea-Link I" id="ABBRID0ED2AI" xlink:type="simple">JSL-I</abbrev></italic>-1916, 1 colony, <named-content xmlns:xlink="http://www.w3.org/1999/xlink" content-type="dwc:institutional_code" xlink:type="simple">USNM</named-content> 1409707.</p></tp:treatment-sec><tp:treatment-sec sec-type="type locality" id="SECID0EM2AI"><title>Type locality.</title><p>
                    <named-content xmlns:xlink="http://www.w3.org/1999/xlink" content-type="dwc:verbatimCoordinates" xlink:type="simple"><named-content content-type="geo-json" specific-use="{&#34;type&#34;:&#34;Point&#34;,&#34;coordinates&#34;:[-89.811667,-1.286667]}" id="NCID0EV2AI" xlink:type="simple">1°17.2'S, 89°48.7'W</named-content></named-content> (northwest of Española, Galápagos), 653 m depth.</p></tp:treatment-sec><tp:treatment-sec sec-type="distribution" id="SECID0E12AI"><title>Distribution.</title><p>Known only from northwest of Española, Galápagos, 547–653 m deep.</p></tp:treatment-sec><tp:treatment-sec sec-type="description" id="SECID0E62AI"><title>Description.</title><p>The colony is uniplanar, equally and dichotomously branched, the largest colony (the holotype, Figure <xref ref-type="fig" rid="F3">3a</xref>) being 17 cm in length and having only 12 terminal branches, none longer than 4 cm. Its broken base is highly calcified and 10.5 mm in diameter. The entire corallum is white. The polyps are arranged in closely spaced (4.5–5 polyps per cm) whorls of seven or eight (Figure <xref ref-type="fig" rid="F10">10a</xref>), the higher number occurring on larger-diameter basal branches; the whorl diameter ranges from 4.5–6.0 mm. The horizontal length of a polyp is 2.5–2.7 mm.</p><p>The basal scales (Figures <xref ref-type="fig" rid="F10">10a, e</xref>) stand perpendicular to the branch or tilted slightly anteriorly, and extend up to 1.75 mm in length, the distal 0.23–0.28 mm of each basal scale projecting as wide, flat teeth, which are longitudinally ridged on their inner surface (Figure <xref ref-type="fig" rid="F10">10d</xref>). There is a horizontal articular ridge joining the basal to the medial scales (Figure <xref ref-type="fig" rid="F10">10d</xref>). Otherwise, the inner surface of the basal scale is highly tuberculate, and its outer surface is smooth and not ridged, as are all the body wall scales. The medial scales (Figure <xref ref-type="fig" rid="F10">10f</xref>) are as wide as the buccals, 1.10–1.15 mm in length; the distal and lateral 0.25 mm of their inner surface is smooth (but not ridged), the rest highly tuberculate. The buccal scales (Figure <xref ref-type="fig" rid="F10">10g</xref>) are slightly longer (1.12–1.25 mm) but much wider, curved around much of the operculum in a scalloped shape. The 0.5 mm distal, inner margins of these scales are also smooth and thin, forming a translucent cowl (Figure <xref ref-type="fig" rid="F10">10c</xref>) surrounding the operculum. The ratio of the major body wall scales is about: 1:0.67:0.77. There is at least one pair of rectangular adaxial scales (Figure <xref ref-type="fig" rid="F10">10c</xref>), each about 0.37 mm in width. The single abaxial opercular scale (Figure <xref ref-type="fig" rid="F10">10h</xref>, leftmost) is 0.85–0.90 mm in length and has two broad lateral lobes (producing a very low <abbrev xmlns:xlink="http://www.w3.org/1999/xlink" xlink:title="ratio of length to width of a polyp or sclerite" id="ABBRID0EP4AI" xlink:type="simple">L:W</abbrev> of 0.75–0.85) and thus being symmetrical, and has a small rectangular base. The much smaller, symmetrical, paired adaxial operculars are 0.75–0.80 mm in length with a <abbrev xmlns:xlink="http://www.w3.org/1999/xlink" xlink:title="ratio of length to width of a polyp or sclerite" id="ABBRID0ET4AI" xlink:type="simple">L:W</abbrev> of about 2.0. The five lateral operculars range in size from 0.90 to 1.05 mm in length and are asymmetrical, each having a lobe on their adaxial side, the <abbrev xmlns:xlink="http://www.w3.org/1999/xlink" xlink:title="ratio of length to width of a polyp or sclerite" id="ABBRID0EX4AI" xlink:type="simple">L:W</abbrev> ranging from 1.5–1.6 (Figure <xref ref-type="fig" rid="F10">10h</xref>). The distal inner half of all opercular scales bears a thin ridged keel, whereas the outer surface is covered with low pointed granules. The coenenchymal scales (Figure <xref ref-type="fig" rid="F10">10i, j</xref>) are elongate (<abbrev xmlns:xlink="http://www.w3.org/1999/xlink" xlink:title="ratio of length to width of a polyp or sclerite" id="ABBRID0ED5AI" xlink:type="simple">L:W</abbrev> up to 8) and longitudinally crested (i.e., “sail scales”, Figure <xref ref-type="fig" rid="F10">10j</xref>), the crests up to 0.15 mm in height. The outer surface of these scales is covered with small granules much like that of the operculars.</p><fig id="F10" position="float" orientation="portrait"><label>Figure 10.</label><caption><p>Polyps and sclerites of <italic><tp:taxon-name><tp:taxon-name-part taxon-name-part-type="genus" reg="Narella">Narella</tp:taxon-name-part> <tp:taxon-name-part taxon-name-part-type="species" reg="enigma">enigma</tp:taxon-name-part></tp:taxon-name></italic> from the holotype, <italic><abbrev xmlns:xlink="http://www.w3.org/1999/xlink" xlink:title="Johnson-Sea-Link I" id="ABBRID0E65AI" xlink:type="simple">JSL-I</abbrev></italic>-1915, <named-content xmlns:xlink="http://www.w3.org/1999/xlink" content-type="dwc:institutional_code" xlink:type="simple">USNM</named-content> 1409703. <bold>a</bold> lateral stereo view of a whorl <bold>b–c</bold> abaxial and adaxial stereo views of a polyp, respectively <bold>d</bold> articular ridge and inner ridging on a basal spine <bold>e</bold> basal scales <bold>f</bold> medial scale <bold>g</bold> buccal scales <bold>h</bold> opercular scales <bold>i</bold> coenenchymal scales, in situ <bold>j</bold> coenenchymal scales.</p></caption><graphic xmlns:xlink="http://www.w3.org/1999/xlink" xlink:href="zookeys-729-001-g010.jpg" position="float" orientation="portrait" xlink:type="simple" id="oo_179201.jpg"/></fig></tp:treatment-sec><tp:treatment-sec sec-type="comparisons" id="SECID0E66AI"><title>Comparisons.</title><p>Superficially this species resembles the genus <italic><tp:taxon-name><tp:taxon-name-part taxon-name-part-type="genus" reg="Narella">Narella</tp:taxon-name-part></tp:taxon-name></italic>, in that it has three pairs of body wall scales, but the distal inner surface of the basal scales have an articular ridge, which is more consistent with the genus <italic><tp:taxon-name><tp:taxon-name-part taxon-name-part-type="genus" reg="Paracalyptrophora">Paracalyptrophora</tp:taxon-name-part></tp:taxon-name></italic>, <italic><tp:taxon-name><tp:taxon-name-part taxon-name-part-type="genus" reg="Paracalyptrophora">P.</tp:taxon-name-part> <tp:taxon-name-part taxon-name-part-type="species" reg="enigma">enigma</tp:taxon-name-part></tp:taxon-name></italic> being the only species in the genus with three pairs of body wall scales.</p></tp:treatment-sec><tp:treatment-sec sec-type="etymology" id="SECID0E5ABI"><title>Etymology.</title><p>Named “<italic>enigma</italic>” (Latin for inexplicable) because it is the only species in the genus to have three (not two) pairs of body wall scales.</p></tp:treatment-sec><tp:treatment-sec><!--Section generated to contain objects referenced in tp:taxon-treatment.--><fig id="F3" position="float" orientation="portrait"><label>Figure 3.</label><caption><p>Colonies of various species. <bold>a</bold> <italic><tp:taxon-name><tp:taxon-name-part taxon-name-part-type="genus" reg="Narella">Narella</tp:taxon-name-part> <tp:taxon-name-part taxon-name-part-type="species" reg="enigma">enigma</tp:taxon-name-part></tp:taxon-name></italic>, holotype, <named-content xmlns:xlink="http://www.w3.org/1999/xlink" content-type="dwc:institutional_code" xlink:type="simple">USNM</named-content> 1409703 <bold>b</bold> <italic><tp:taxon-name><tp:taxon-name-part taxon-name-part-type="genus" reg="Plumarella">Plumarella</tp:taxon-name-part> <tp:taxon-name-part taxon-name-part-type="species" reg="abietina">abietina</tp:taxon-name-part></tp:taxon-name></italic>, <italic><abbrev xmlns:xlink="http://www.w3.org/1999/xlink" xlink:title="USFWS Albatross" id="ABBRID0E4SAG" xlink:type="simple">Alb</abbrev></italic>-2818, <named-content xmlns:xlink="http://www.w3.org/1999/xlink" content-type="dwc:institutional_code" xlink:type="simple">USNM</named-content> 49605 <bold>c</bold> <italic><tp:taxon-name><tp:taxon-name-part taxon-name-part-type="genus" reg="Parastenella">Parastenella</tp:taxon-name-part> <tp:taxon-name-part taxon-name-part-type="species" reg="pomponiae">pomponiae</tp:taxon-name-part></tp:taxon-name></italic>, holotype, <named-content xmlns:xlink="http://www.w3.org/1999/xlink" content-type="dwc:institutional_code" xlink:type="simple">USNM</named-content> 1410289 <bold>d</bold> <italic><tp:taxon-name><tp:taxon-name-part taxon-name-part-type="genus" reg="Chrysogorgia">Chrysogorgia</tp:taxon-name-part> <tp:taxon-name-part taxon-name-part-type="species" reg="scintillans">scintillans</tp:taxon-name-part></tp:taxon-name></italic>, <italic><abbrev xmlns:xlink="http://www.w3.org/1999/xlink" xlink:title="Johnson-Sea-Link II" id="ABBRID0EGUAG" xlink:type="simple">JSL-II</abbrev></italic>-1927, <named-content xmlns:xlink="http://www.w3.org/1999/xlink" content-type="dwc:institutional_code" xlink:type="simple">USNM</named-content> 89377 <bold>e</bold> <italic><tp:taxon-name><tp:taxon-name-part taxon-name-part-type="genus" reg="Chrysogorgia">Chrysogorgia</tp:taxon-name-part> <tp:taxon-name-part taxon-name-part-type="species" reg="midas">midas</tp:taxon-name-part></tp:taxon-name></italic>, holotype, <named-content xmlns:xlink="http://www.w3.org/1999/xlink" content-type="dwc:institutional_code" xlink:type="simple">USNM</named-content> 1160575 <bold>f</bold> <italic><tp:taxon-name><tp:taxon-name-part taxon-name-part-type="genus" reg="Chrysogorgia">Chrysogorgia</tp:taxon-name-part> <tp:taxon-name-part taxon-name-part-type="species" reg="laevorsa">laevorsa</tp:taxon-name-part></tp:taxon-name></italic>, holotype, <named-content xmlns:xlink="http://www.w3.org/1999/xlink" content-type="dwc:institutional_code" xlink:type="simple">USNM</named-content> 1409029 <bold>g</bold> <italic><tp:taxon-name><tp:taxon-name-part taxon-name-part-type="genus" reg="Isidella">Isidella</tp:taxon-name-part> <tp:taxon-name-part taxon-name-part-type="species" reg="tenuis">tenuis</tp:taxon-name-part></tp:taxon-name></italic>, holotype, <named-content xmlns:xlink="http://www.w3.org/1999/xlink" content-type="dwc:institutional_code" xlink:type="simple">USNM</named-content> 89382 <bold>h</bold> <italic><tp:taxon-name><tp:taxon-name-part taxon-name-part-type="genus" reg="Callozostron">Callozostron</tp:taxon-name-part> <tp:taxon-name-part taxon-name-part-type="species" reg="carlottae">carlottae</tp:taxon-name-part></tp:taxon-name></italic>, <italic><abbrev xmlns:xlink="http://www.w3.org/1999/xlink" xlink:title="E/V Nautilus" id="ABBRID0ETWAG" xlink:type="simple">NA</abbrev></italic>64-77-01-A.</p></caption><graphic xmlns:xlink="http://www.w3.org/1999/xlink" xlink:href="zookeys-729-001-g003.jpg" position="float" orientation="portrait" xlink:type="simple" id="oo_179194.jpg"/></fig></tp:treatment-sec></tp:taxon-treatment>
