# Supplementary material for: Deep-Water Octocorals (Cnidaria, Anthozoa) from the Galápagos and Cocos Islands. Part 1: Suborder Calcaxonia
Source: Zookeys. 2018 Jan 16;(729):1–46. doi: 10.3897/zookeys.729.21779 (PMC5799731; doi:10.3897/zookeys.729.21779)
Supplement: XML Treatment for Plumarella [file zookeys.729.21779-treatment13.xml]

<!DOCTYPE tp:taxon-treatment
  PUBLIC "-//TaxonX//DTD Taxonomic Treatment Publishing DTD v0 20100105//EN" "tax-treatment-NSO.dtd">
<tp:taxon-treatment xmlns:tp="http://www.plazi.org/taxpub"><tp:treatment-meta><kwd-group><label>Taxon classification</label><kwd><named-content xmlns:xlink="http://www.w3.org/1999/xlink" content-type="kingdom">Animalia</named-content></kwd><kwd><named-content xmlns:xlink="http://www.w3.org/1999/xlink" content-type="order">Alcyonacea</named-content></kwd><kwd><named-content xmlns:xlink="http://www.w3.org/1999/xlink" content-type="family">Primnoidae</named-content></kwd></kwd-group><mixed-citation publication-type="journal"><person-group><name><surname>Cairns</surname><given-names>Stephen D.</given-names></name></person-group><article-title>Deep-Water Octocorals (<tp:taxon-name><tp:taxon-name-part taxon-name-part-type="phylum">Cnidaria</tp:taxon-name-part></tp:taxon-name>, <tp:taxon-name><tp:taxon-name-part taxon-name-part-type="class">Anthozoa</tp:taxon-name-part></tp:taxon-name>) from the Galápagos and Cocos Islands. Part 1: Suborder <tp:taxon-name><tp:taxon-name-part taxon-name-part-type="suborder">Calcaxonia</tp:taxon-name-part></tp:taxon-name></article-title><source>Zookeys</source><day>16</day><month>1</month><year>2018</year><volume>2018</volume><issue>729</issue><fpage>1</fpage><lpage>46</lpage><pub-id pub-id-type="doi">10.3897/zookeys.729.21779</pub-id></mixed-citation></tp:treatment-meta><tp:nomenclature><label>Genus</label><tp:taxon-name>
                    <tp:taxon-name-part taxon-name-part-type="genus" reg="Plumarella">Plumarella</tp:taxon-name-part>
                  </tp:taxon-name><tp:taxon-authority>Gray, 1870</tp:taxon-authority><tp:nomenclature-citation-list><tp:nomenclature-citation><tp:taxon-name>
                        <tp:taxon-name-part taxon-name-part-type="genus" reg="Plumarella">Plumarella</tp:taxon-name-part>
                      </tp:taxon-name><comment><xref ref-type="bibr" rid="B46">Gray 1870</xref>: 36; <xref ref-type="bibr" rid="B52">Kükenthal 1919</xref>: 340–343; <xref ref-type="bibr" rid="B4">Bayer 1981</xref>: 936 (key to genus); <xref ref-type="bibr" rid="B33">Cairns and Bayer 2009</xref>: 39–40; <xref ref-type="bibr" rid="B25">Cairns 2011</xref>: 7; 2016: 51–52.</comment></tp:nomenclature-citation></tp:nomenclature-citation-list></tp:nomenclature><tp:treatment-sec sec-type="type species" id="SECID0EMDBI"><title>Type species.</title><p>
                    <italic><tp:taxon-name><tp:taxon-name-part taxon-name-part-type="genus" reg="Gorgonia">Gorgonia</tp:taxon-name-part> <tp:taxon-name-part taxon-name-part-type="species" reg="penna">penna</tp:taxon-name-part></tp:taxon-name></italic> Lamarck, 1815, by subsequent designation (<xref ref-type="bibr" rid="B79">Wright and Studer 1889</xref>).</p></tp:treatment-sec><tp:treatment-sec sec-type="diagnosis" id="SECID0EBEBI"><title>Diagnosis.</title><p>Colonies usually uniplanar and alternately pinnately branched, dichotomously branched, or bottlebrush in shape. Polyps arranged in alternate biserial fashion (nominate subgenus), crowded on all sides (subgenus <tp:taxon-name><tp:taxon-name-part taxon-name-part-type="genus" reg="Plumarella"/><tp:taxon-name-part taxon-name-part-type="subgenus" reg="Dicholaphis">Dicholaphis</tp:taxon-name-part></tp:taxon-name>), paired (subgenus <tp:taxon-name><tp:taxon-name-part taxon-name-part-type="genus" reg="Plumarella"/><tp:taxon-name-part taxon-name-part-type="subgenus" reg="Faxiella">Faxiella</tp:taxon-name-part></tp:taxon-name>), or arranged in whorls (subgenus <tp:taxon-name><tp:taxon-name-part taxon-name-part-type="genus" reg="Plumarella"/><tp:taxon-name-part taxon-name-part-type="subgenus" reg="Verticillata">Verticillata</tp:taxon-name-part></tp:taxon-name>). Each polyp covered by eight rows of body wall scales, the adaxial scales usually somewhat smaller. Distal edges of marginal body wall scales do not overlap much of opercular scales. Inner surface of opercular scales may be smooth or ridged, but not keeled, except in subgenus <tp:taxon-name><tp:taxon-name-part taxon-name-part-type="genus" reg="Plumarella"/><tp:taxon-name-part taxon-name-part-type="subgenus" reg="Faxiella">Faxiella</tp:taxon-name-part></tp:taxon-name>.</p></tp:treatment-sec><tp:treatment-sec sec-type="distribution" id="SECID0ELFBI"><title>Distribution.</title><p>Indo-Pacific, western Atlantic, Subantarctic, 10–3181 m deep.</p></tp:treatment-sec><tp:treatment-sec sec-type="remarks" id="SECID0EQFBI"><title>Remarks.</title><p>There are 37 species in the genus arranged in four subgenera, most listed in <xref ref-type="bibr" rid="B25">Cairns (2011</xref>: table 2), however, two new subgenera were recently added by <xref ref-type="bibr" rid="B80">Zapata-Guardiola and López-González (2012)</xref> and Zapata-Guardiola, López-González and Gili (2012).</p></tp:treatment-sec><ref-list><ref id="B46"><mixed-citation xmlns:xlink="http://www.w3.org/1999/xlink" xlink:type="simple">
          <person-group><name name-style="western"><surname>Gray</surname><given-names>JE</given-names></name></person-group> (<year>1870</year>) Catalogue of the Lithophytes or Stony Corals in the Collection of the British Museum: 1–51.</mixed-citation></ref><ref id="B52"><mixed-citation xmlns:xlink="http://www.w3.org/1999/xlink" xlink:type="simple">
          <person-group><name name-style="western"><surname>Kükenthal</surname><given-names>W</given-names></name></person-group> (<year>1919</year>) <tp:taxon-name><tp:taxon-name-part taxon-name-part-type="suborder">Gorgonaria</tp:taxon-name-part></tp:taxon-name>. Wissenschaftliche Ergebnisse der deutschen Tiefsee-Expedition auf dem Dampfer “<italic>Valdivia</italic>”, 1898–1899 13(2): 1–946.</mixed-citation></ref><ref id="B4"><mixed-citation xmlns:xlink="http://www.w3.org/1999/xlink" xlink:type="simple">
          <person-group><name name-style="western"><surname>Bayer</surname><given-names>FM</given-names></name></person-group> (<year>1981</year>) <article-title>Key to the genera of <tp:taxon-name><tp:taxon-name-part taxon-name-part-type="subclass">Octocorallia</tp:taxon-name-part></tp:taxon-name> exclusive of <tp:taxon-name><tp:taxon-name-part taxon-name-part-type="order">Pennatulacea</tp:taxon-name-part></tp:taxon-name> (<tp:taxon-name><tp:taxon-name-part taxon-name-part-type="phylum">Coelenterata</tp:taxon-name-part></tp:taxon-name>: <tp:taxon-name><tp:taxon-name-part taxon-name-part-type="class">Anthozoa</tp:taxon-name-part></tp:taxon-name>), with diagnoses of new taxa.</article-title> <source>Proceedings of the Biological Society of Washington</source> <volume>94</volume>(<issue>3</issue>): <fpage>902</fpage>–<lpage>947</lpage>.</mixed-citation></ref><ref id="B33"><mixed-citation xmlns:xlink="http://www.w3.org/1999/xlink" xlink:type="simple">
          <person-group><name name-style="western"><surname>Cairns</surname><given-names>SD</given-names></name><name name-style="western"><surname>Bayer</surname><given-names>FM</given-names></name></person-group> (<year>2009</year>) <article-title>A generic revision and phylogenetic analysis of the <tp:taxon-name><tp:taxon-name-part taxon-name-part-type="family">Primnoidae</tp:taxon-name-part></tp:taxon-name> (<tp:taxon-name><tp:taxon-name-part taxon-name-part-type="phylum">Cnidaria</tp:taxon-name-part></tp:taxon-name>: <tp:taxon-name><tp:taxon-name-part taxon-name-part-type="subclass">Octocorallia</tp:taxon-name-part></tp:taxon-name>).</article-title> <source>Smithsonian Contributions to Zoology</source> <volume>629</volume>: <fpage>1</fpage>–<lpage>79</lpage>. <ext-link xlink:type="simple" ext-link-type="doi" xlink:href="10.5479/si.00810282.629">https://doi.org/10.5479/si.00810282.629</ext-link></mixed-citation></ref><ref id="B25"><mixed-citation xmlns:xlink="http://www.w3.org/1999/xlink" xlink:type="simple">
          <person-group><name name-style="western"><surname>Cairns</surname><given-names>SD</given-names></name></person-group> (<year>2011</year>) <article-title>A revision of the <tp:taxon-name><tp:taxon-name-part taxon-name-part-type="family">Primnoidae</tp:taxon-name-part></tp:taxon-name> (<tp:taxon-name><tp:taxon-name-part taxon-name-part-type="subclass">Octocorallia</tp:taxon-name-part></tp:taxon-name>: <tp:taxon-name><tp:taxon-name-part taxon-name-part-type="order">Alcyonacea</tp:taxon-name-part></tp:taxon-name>) from the Aleutian Islands and Bering Sea.</article-title> <source>Smithsonian Contributions to Zoology</source> <volume>634</volume>: <fpage>1</fpage>–<lpage>55</lpage>. <ext-link xlink:type="simple" ext-link-type="doi" xlink:href="10.5479/si.00810282.634">https://doi.org/10.5479/si.00810282.634</ext-link></mixed-citation></ref><ref id="B79"><mixed-citation xmlns:xlink="http://www.w3.org/1999/xlink" xlink:type="simple">
          <person-group><name name-style="western"><surname>Wright</surname><given-names>EP</given-names></name><name name-style="western"><surname>Studer</surname><given-names>T</given-names></name></person-group> (<year>1889</year>) Report on the <tp:taxon-name><tp:taxon-name-part taxon-name-part-type="subclass">Alcyonaria</tp:taxon-name-part></tp:taxon-name> collected by <italic>H.M.S. Challenger</italic> during the years 1873–76. Report on the Scientific Results of the Voyage of <italic>H.M.S. Challenger</italic> during the years 1873–76, Zoology 31(64): 1–314.</mixed-citation></ref><ref id="B80"><mixed-citation xmlns:xlink="http://www.w3.org/1999/xlink" xlink:type="simple">
          <person-group><name name-style="western"><surname>Zapata-Guardiola</surname><given-names>R</given-names></name><name name-style="western"><surname>López-González</surname><given-names>PJ</given-names></name></person-group> (<year>2012</year>) <article-title>Revision and redescription of the species previously included in the genus <italic><tp:taxon-name><tp:taxon-name-part taxon-name-part-type="genus">Amphilaphis</tp:taxon-name-part></tp:taxon-name></italic> Studer and Wright in Studer, 1887 (<tp:taxon-name><tp:taxon-name-part taxon-name-part-type="subclass">Octocorallia</tp:taxon-name-part></tp:taxon-name>: <tp:taxon-name><tp:taxon-name-part taxon-name-part-type="family">Primnoidae</tp:taxon-name-part></tp:taxon-name>).</article-title> <source>Scientia Marina</source> <volume>76</volume>(<issue>2</issue>): <fpage>357</fpage>–<lpage>380</lpage>. <ext-link xlink:type="simple" ext-link-type="doi" xlink:href="10.3989/scimar.03278.18B">https://doi.org/10.3989/scimar.03278.18B</ext-link></mixed-citation></ref></ref-list></tp:taxon-treatment>
