# Supplementary material for: Deep-Water Octocorals (Cnidaria, Anthozoa) from the Galápagos and Cocos Islands. Part 1: Suborder Calcaxonia
Source: Zookeys. 2018 Jan 16;(729):1–46. doi: 10.3897/zookeys.729.21779 (PMC5799731; doi:10.3897/zookeys.729.21779)
Supplement: XML Treatment for Plumarella (Faxiella) abietina [file zookeys.729.21779-treatment14.xml]

<!DOCTYPE tp:taxon-treatment
  PUBLIC "-//TaxonX//DTD Taxonomic Treatment Publishing DTD v0 20100105//EN" "tax-treatment-NSO.dtd">
<tp:taxon-treatment xmlns:tp="http://www.plazi.org/taxpub"><tp:treatment-meta><kwd-group><label>Taxon classification</label><kwd><named-content xmlns:xlink="http://www.w3.org/1999/xlink" content-type="kingdom">Animalia</named-content></kwd><kwd><named-content xmlns:xlink="http://www.w3.org/1999/xlink" content-type="order">Alcyonacea</named-content></kwd><kwd><named-content xmlns:xlink="http://www.w3.org/1999/xlink" content-type="family">Primnoidae</named-content></kwd></kwd-group><mixed-citation publication-type="journal"><person-group><name><surname>Cairns</surname><given-names>Stephen D.</given-names></name></person-group><article-title>Deep-Water Octocorals (<tp:taxon-name><tp:taxon-name-part taxon-name-part-type="phylum">Cnidaria</tp:taxon-name-part></tp:taxon-name>, <tp:taxon-name><tp:taxon-name-part taxon-name-part-type="class">Anthozoa</tp:taxon-name-part></tp:taxon-name>) from the Galápagos and Cocos Islands. Part 1: Suborder <tp:taxon-name><tp:taxon-name-part taxon-name-part-type="suborder">Calcaxonia</tp:taxon-name-part></tp:taxon-name></article-title><source>Zookeys</source><day>16</day><month>1</month><year>2018</year><volume>2018</volume><issue>729</issue><fpage>1</fpage><lpage>46</lpage><pub-id pub-id-type="doi">10.3897/zookeys.729.21779</pub-id></mixed-citation></tp:treatment-meta><tp:nomenclature><tp:taxon-name>
                    <tp:taxon-name-part taxon-name-part-type="genus" reg="Plumarella">Plumarella</tp:taxon-name-part> (<tp:taxon-name-part taxon-name-part-type="subgenus" reg="Faxiella">Faxiella</tp:taxon-name-part>) <tp:taxon-name-part taxon-name-part-type="species" reg="abietina">abietina</tp:taxon-name-part></tp:taxon-name><tp:taxon-authority>(Studer, 1894)</tp:taxon-authority><xref ref-type="fig" rid="F3">Figures 3b</xref><xref ref-type="fig" rid="F11">, 11</xref><!--PageBreak--><tp:nomenclature-citation-list><tp:nomenclature-citation><tp:taxon-name>
                        <tp:taxon-name-part taxon-name-part-type="genus" reg="Amphilaphis">Amphilaphis</tp:taxon-name-part> <tp:taxon-name-part taxon-name-part-type="species" reg="abietina">abietina</tp:taxon-name-part></tp:taxon-name><comment><xref ref-type="bibr" rid="B68">Studer 1894</xref>: 65; <xref ref-type="bibr" rid="B57">Menneking 1905</xref>: 255–260, pl. 8, figs 7–8, pl. 9, figs 17–20; <xref ref-type="bibr" rid="B76">Versluys 1906</xref>: 22; <xref ref-type="bibr" rid="B22">Cairns 2007b</xref>: 512 (listed); <xref ref-type="bibr" rid="B33">Cairns and Bayer 2009</xref>: 28 (listed): <xref ref-type="bibr" rid="B27">Cairns 2016</xref>: 58.</comment></tp:nomenclature-citation><tp:nomenclature-citation><tp:taxon-name>
                        <tp:taxon-name-part taxon-name-part-type="genus" reg="Thouarella">Thouarella</tp:taxon-name-part> (<tp:taxon-name-part taxon-name-part-type="subgenus" reg="Amphilaphis">Amphilaphis</tp:taxon-name-part>) <tp:taxon-name-part taxon-name-part-type="species" reg="abietina">abietina</tp:taxon-name-part></tp:taxon-name><comment><xref ref-type="bibr" rid="B52">Kükenthal 1919</xref>: 410–411; <xref ref-type="bibr" rid="B53">1924</xref>: 290.</comment></tp:nomenclature-citation><tp:nomenclature-citation><tp:taxon-name><tp:taxon-name-part taxon-name-part-type="genus" reg="Thouarella"/><tp:taxon-name-part taxon-name-part-type="species" reg="abietina"/></tp:taxon-name><comment>Not <tp:taxon-name><tp:taxon-name-part taxon-name-part-type="genus" reg="Thouarella">Thouarella</tp:taxon-name-part> <tp:taxon-name-part taxon-name-part-type="species" reg="abietina">abietina</tp:taxon-name-part></tp:taxon-name><xref ref-type="bibr" rid="B65">Pasternak 1981</xref>: 49–50 (=<tp:taxon-name><tp:taxon-name-part taxon-name-part-type="genus" reg="Thouarella">T.</tp:taxon-name-part> <tp:taxon-name-part taxon-name-part-type="species" reg="vityazi">vityazi</tp:taxon-name-part></tp:taxon-name><xref ref-type="bibr" rid="B80"> Zapata-Guardiola and López-González 2012</xref>). </comment></tp:nomenclature-citation><tp:nomenclature-citation><tp:taxon-name>
                        <tp:taxon-name-part taxon-name-part-type="genus" reg="Plumarella">Plumarella</tp:taxon-name-part> (<tp:taxon-name-part taxon-name-part-type="subgenus" reg="Faxiella">Faxiella</tp:taxon-name-part>) <tp:taxon-name-part taxon-name-part-type="species" reg="abietina">abietina</tp:taxon-name-part></tp:taxon-name><comment><xref ref-type="bibr" rid="B80">Zapata-Guardiola and López-González 2012</xref>: 372–375, figs 20–22.</comment></tp:nomenclature-citation></tp:nomenclature-citation-list></tp:nomenclature><tp:treatment-sec sec-type="material" id="SECID0E3KBI"><title>Material examined.</title><p>
                    <italic><abbrev xmlns:xlink="http://www.w3.org/1999/xlink" xlink:title="USFWS Albatross" id="ABBRID0EDLBI" xlink:type="simple">Alb</abbrev></italic>-2818, 1 colony in very poor condition (most of its polyps detached) and <abbrev xmlns:xlink="http://www.w3.org/1999/xlink" xlink:title="scanning electron microscope" id="ABBRID0EHLBI" xlink:type="simple">SEM</abbrev> stubs 2343–2346, <named-content xmlns:xlink="http://www.w3.org/1999/xlink" content-type="dwc:institutional_code" xlink:type="simple">USNM</named-content> 49605; <italic><abbrev xmlns:xlink="http://www.w3.org/1999/xlink" xlink:title="Johnson-Sea-Link I" id="ABBRID0ERLBI" xlink:type="simple">JSL-I</abbrev></italic>-1929, 1 branch, <named-content xmlns:xlink="http://www.w3.org/1999/xlink" content-type="dwc:institutional_code" xlink:type="simple">USNM</named-content> 1406397; holotype.</p></tp:treatment-sec><tp:treatment-sec sec-type="Types" id="SECID0E1LBI"><title>Types.</title><p>Holotype: <italic><abbrev xmlns:xlink="http://www.w3.org/1999/xlink" xlink:title="USFWS Albatross" id="ABBRID0EBMBI" xlink:type="simple">Alb</abbrev></italic>-3399, MCZ 4802.</p></tp:treatment-sec><tp:treatment-sec sec-type="type locality" id="SECID0EFMBI"><title>Type locality.</title><p>
                    <named-content xmlns:xlink="http://www.w3.org/1999/xlink" content-type="dwc:verbatimCoordinates" xlink:type="simple"><named-content content-type="geo-json" specific-use="{&#34;type&#34;:&#34;Point&#34;,&#34;coordinates&#34;:[-81.066667,1.116667]}" id="NCID0EOMBI" xlink:type="simple">1°07'N, 81°04'W</named-content></named-content> (lower continental slope off northwestern Ecuador, at same latitude as Galápagos Islands but about 860 km to the east), 3181 m depth.</p><!--PageBreak--></tp:treatment-sec><tp:treatment-sec sec-type="distribution" id="SECID0EUMBI"><title>Distribution.</title><p>Galápagos: east of Santa Cruz and off Roca Redonda, 717–808 m deep. Elsewhere: off Ecuador, 3181 m depth.</p></tp:treatment-sec><tp:treatment-sec sec-type="description" id="SECID0EZMBI"><title>Description.</title><p>The colony is uniplanar to slightly bushy, the Galápagos specimen (<italic><abbrev xmlns:xlink="http://www.w3.org/1999/xlink" xlink:title="USFWS Albatross" id="ABBRID0EANBI" xlink:type="simple">Alb</abbrev></italic>-2818, Figure <xref ref-type="fig" rid="F3">3b</xref>) measuring 12 cm in height, but it is part of a badly damaged colony that was probably larger. Branching is equal and dichotomous. The upward-directed polyps are usually arranged in pairs but may also occur in whorls of three as well as individually. Polyps are about 2.6 mm in length, about two pairs occurring per cm branch length.</p><p>The body wall scales (Figure <xref ref-type="fig" rid="F11">11e</xref>) are arranged in eight somewhat irregular longitudinal rows, the sclerite formula being: 5–6:4–5:4–5: variable. All marginal scales, except for the abaxial marginals, are roughly rectangular, 0.35–0.64 mm in width, and have a straight distal margin that covers only a small proximal part of the opercular scales. The distal edges of the two marginal scales project as small teeth. All body wall scales except for the adaxials become progressively larger and transform to triangular toward the base of the polyp. The adaxial body wall scales (Figure <xref ref-type="fig" rid="F11">11a, g</xref>) are small (0.25–0.35 mm in diameter) and random (variable) in arrangement, but cover the entire adaxial side of the polyp. The body wall scales are relatively thick, convex, and covered with low ridges; their distal edges are finely serrate. The opercular scales (Figure <xref ref-type="fig" rid="F11">11f</xref>) are triangular in shape (0.75–1.2 mm in length, <abbrev xmlns:xlink="http://www.w3.org/1999/xlink" xlink:title="ratio of length to width of a polyp or sclerite" id="ABBRID0EWNBI" xlink:type="simple">L:W</abbrev> = 2.2–2.9), each with an elongate distal process, the length and <abbrev xmlns:xlink="http://www.w3.org/1999/xlink" xlink:title="ratio of length to width of a polyp or sclerite" id="ABBRID0E1NBI" xlink:type="simple">L:W</abbrev> progressively decreasing from ab- to adaxial side; the operculum is quite prominent (Figure <xref ref-type="fig" rid="F11">11a–c</xref>). The outer opercular face is covered with granules basally and short serrate ridges distally; the inner face is also covered with serrate ridges raised into a keel-like structure distally, but having tubercles proximally. The coenenchymal scales (Figure <xref ref-type="fig" rid="F11">11h</xref>) are elongate (<abbrev xmlns:xlink="http://www.w3.org/1999/xlink" xlink:title="ratio of length to width of a polyp or sclerite" id="ABBRID0EGOBI" xlink:type="simple">L:W</abbrev> about 4), with a granular outer surface and a tuberculate inner surface.</p><fig id="F11" position="float" orientation="portrait"><label>Figure 11.</label><caption><p>Polyps and sclerites of <italic><tp:taxon-name><tp:taxon-name-part taxon-name-part-type="genus" reg="Plumarella">Plumarella</tp:taxon-name-part> <tp:taxon-name-part taxon-name-part-type="species" reg="abietina">abietina</tp:taxon-name-part></tp:taxon-name></italic> (<bold>a</bold> holotype, <italic><abbrev xmlns:xlink="http://www.w3.org/1999/xlink" xlink:title="USFWS Albatross" id="ABBRID0EAPBI" xlink:type="simple">Alb</abbrev></italic>-3399, MCZ 4802 <bold>b–h</bold> <italic><abbrev xmlns:xlink="http://www.w3.org/1999/xlink" xlink:title="USFWS Albatross" id="ABBRID0EHPBI" xlink:type="simple">Alb</abbrev></italic>-2818, <named-content xmlns:xlink="http://www.w3.org/1999/xlink" content-type="dwc:institutional_code" xlink:type="simple">USNM</named-content> 49605) <bold>a–d</bold> abaxial, lateral, abaxial, and opercular stereo views of a polyp <bold>e</bold> body wall scales <bold>f</bold> opercular scales <bold>g</bold> adaxial scale <bold>h</bold> coenenchymal scales.</p></caption><graphic xmlns:xlink="http://www.w3.org/1999/xlink" xlink:href="zookeys-729-001-g011.jpg" position="float" orientation="portrait" xlink:type="simple" id="oo_179202.jpg"/></fig></tp:treatment-sec><tp:treatment-sec sec-type="comparisons" id="SECID0E6PBI"><title>Comparisons.</title><p>This is the deepest of the 37 known species in the genus. Only one other species occurs in this subgenus, <tp:taxon-name><tp:taxon-name-part taxon-name-part-type="genus" reg="Plumarella">P.</tp:taxon-name-part> (<tp:taxon-name-part taxon-name-part-type="subgenus" reg="Faxiella">F.</tp:taxon-name-part>) <tp:taxon-name-part taxon-name-part-type="species" reg="delicatula">delicatula</tp:taxon-name-part></tp:taxon-name> (Thompson and Rennet, 1931), known only from the New Zealand region at 650–2743 m depth (<xref ref-type="bibr" rid="B27">Cairns 2016</xref>). These species are compared by <xref ref-type="bibr" rid="B27">Cairns (2016)</xref>.</p></tp:treatment-sec><tp:treatment-sec sec-type="remarks" id="SECID0E2QBI"><title>Remarks.</title><p>The specimens reported herein are only the second report of the species. It fits the re-description of the holotype given by <xref ref-type="bibr" rid="B80">Zapata-Guardiola and López-González (2012)</xref>, except that the Galápagos specimen sometimes has polyps arranged in whorls of three.</p></tp:treatment-sec><tp:treatment-sec><!--Section generated to contain objects referenced in tp:taxon-treatment.--><fig id="F3" position="float" orientation="portrait"><label>Figure 3.</label><caption><p>Colonies of various species. <bold>a</bold> <italic><tp:taxon-name><tp:taxon-name-part taxon-name-part-type="genus" reg="Narella">Narella</tp:taxon-name-part> <tp:taxon-name-part taxon-name-part-type="species" reg="enigma">enigma</tp:taxon-name-part></tp:taxon-name></italic>, holotype, <named-content xmlns:xlink="http://www.w3.org/1999/xlink" content-type="dwc:institutional_code" xlink:type="simple">USNM</named-content> 1409703 <bold>b</bold> <italic><tp:taxon-name><tp:taxon-name-part taxon-name-part-type="genus" reg="Plumarella">Plumarella</tp:taxon-name-part> <tp:taxon-name-part taxon-name-part-type="species" reg="abietina">abietina</tp:taxon-name-part></tp:taxon-name></italic>, <italic><abbrev xmlns:xlink="http://www.w3.org/1999/xlink" xlink:title="USFWS Albatross" id="ABBRID0E4SAG" xlink:type="simple">Alb</abbrev></italic>-2818, <named-content xmlns:xlink="http://www.w3.org/1999/xlink" content-type="dwc:institutional_code" xlink:type="simple">USNM</named-content> 49605 <bold>c</bold> <italic><tp:taxon-name><tp:taxon-name-part taxon-name-part-type="genus" reg="Parastenella">Parastenella</tp:taxon-name-part> <tp:taxon-name-part taxon-name-part-type="species" reg="pomponiae">pomponiae</tp:taxon-name-part></tp:taxon-name></italic>, holotype, <named-content xmlns:xlink="http://www.w3.org/1999/xlink" content-type="dwc:institutional_code" xlink:type="simple">USNM</named-content> 1410289 <bold>d</bold> <italic><tp:taxon-name><tp:taxon-name-part taxon-name-part-type="genus" reg="Chrysogorgia">Chrysogorgia</tp:taxon-name-part> <tp:taxon-name-part taxon-name-part-type="species" reg="scintillans">scintillans</tp:taxon-name-part></tp:taxon-name></italic>, <italic><abbrev xmlns:xlink="http://www.w3.org/1999/xlink" xlink:title="Johnson-Sea-Link II" id="ABBRID0EGUAG" xlink:type="simple">JSL-II</abbrev></italic>-1927, <named-content xmlns:xlink="http://www.w3.org/1999/xlink" content-type="dwc:institutional_code" xlink:type="simple">USNM</named-content> 89377 <bold>e</bold> <italic><tp:taxon-name><tp:taxon-name-part taxon-name-part-type="genus" reg="Chrysogorgia">Chrysogorgia</tp:taxon-name-part> <tp:taxon-name-part taxon-name-part-type="species" reg="midas">midas</tp:taxon-name-part></tp:taxon-name></italic>, holotype, <named-content xmlns:xlink="http://www.w3.org/1999/xlink" content-type="dwc:institutional_code" xlink:type="simple">USNM</named-content> 1160575 <bold>f</bold> <italic><tp:taxon-name><tp:taxon-name-part taxon-name-part-type="genus" reg="Chrysogorgia">Chrysogorgia</tp:taxon-name-part> <tp:taxon-name-part taxon-name-part-type="species" reg="laevorsa">laevorsa</tp:taxon-name-part></tp:taxon-name></italic>, holotype, <named-content xmlns:xlink="http://www.w3.org/1999/xlink" content-type="dwc:institutional_code" xlink:type="simple">USNM</named-content> 1409029 <bold>g</bold> <italic><tp:taxon-name><tp:taxon-name-part taxon-name-part-type="genus" reg="Isidella">Isidella</tp:taxon-name-part> <tp:taxon-name-part taxon-name-part-type="species" reg="tenuis">tenuis</tp:taxon-name-part></tp:taxon-name></italic>, holotype, <named-content xmlns:xlink="http://www.w3.org/1999/xlink" content-type="dwc:institutional_code" xlink:type="simple">USNM</named-content> 89382 <bold>h</bold> <italic><tp:taxon-name><tp:taxon-name-part taxon-name-part-type="genus" reg="Callozostron">Callozostron</tp:taxon-name-part> <tp:taxon-name-part taxon-name-part-type="species" reg="carlottae">carlottae</tp:taxon-name-part></tp:taxon-name></italic>, <italic><abbrev xmlns:xlink="http://www.w3.org/1999/xlink" xlink:title="E/V Nautilus" id="ABBRID0ETWAG" xlink:type="simple">NA</abbrev></italic>64-77-01-A.</p></caption><graphic xmlns:xlink="http://www.w3.org/1999/xlink" xlink:href="zookeys-729-001-g003.jpg" position="float" orientation="portrait" xlink:type="simple" id="oo_179194.jpg"/></fig></tp:treatment-sec><ref-list><ref id="B68"><mixed-citation xmlns:xlink="http://www.w3.org/1999/xlink" xlink:type="simple">
          <person-group><name name-style="western"><surname>Studer</surname><given-names>T</given-names></name></person-group> (<year>1894</year>) <article-title>Note préliminaire sur les Alcyonaires.</article-title> <source>Bulletin of the Museum of Comparative Zoology</source> <volume>25</volume>(<issue>5</issue>): <fpage>53</fpage>–<lpage>69</lpage>.</mixed-citation></ref><ref id="B57"><mixed-citation xmlns:xlink="http://www.w3.org/1999/xlink" xlink:type="simple">
          <person-group><name name-style="western"><surname>Menneking</surname><given-names>F</given-names></name></person-group> (<year>1905</year>) <article-title>Űber die Anordnung der Schuppen und das Kanalsystem dei <italic><tp:taxon-name><tp:taxon-name-part taxon-name-part-type="genus">Stachyodes</tp:taxon-name-part> <tp:taxon-name-part taxon-name-part-type="species">ambigua</tp:taxon-name-part></tp:taxon-name></italic> (Stud.), <italic><tp:taxon-name><tp:taxon-name-part taxon-name-part-type="genus">Caligorgia</tp:taxon-name-part> <tp:taxon-name-part taxon-name-part-type="species">flabellum</tp:taxon-name-part></tp:taxon-name></italic> (Ehrb.), <italic><tp:taxon-name><tp:taxon-name-part taxon-name-part-type="genus">Calyptrophora</tp:taxon-name-part> <tp:taxon-name-part taxon-name-part-type="species">Agassizii</tp:taxon-name-part></tp:taxon-name></italic> (Stud.), <italic><tp:taxon-name><tp:taxon-name-part taxon-name-part-type="genus">Amphilaphis</tp:taxon-name-part> <tp:taxon-name-part taxon-name-part-type="species">abietina</tp:taxon-name-part></tp:taxon-name></italic> (Stud.) und <italic><tp:taxon-name><tp:taxon-name-part taxon-name-part-type="genus">Thouarella</tp:taxon-name-part> <tp:taxon-name-part taxon-name-part-type="species">variabilis</tp:taxon-name-part></tp:taxon-name></italic> (Stud.).</article-title> <source>Archiv für Naturgeschichte</source> <volume>71</volume>(<issue>3</issue>): <fpage>245</fpage>–<lpage>266</lpage>.</mixed-citation></ref><ref id="B76"><mixed-citation xmlns:xlink="http://www.w3.org/1999/xlink" xlink:type="simple">
          <person-group><name name-style="western"><surname>Versluys</surname><given-names>J</given-names></name></person-group> (<year>1906</year>) Die Gorgoniden der <italic>Siboga</italic>-Expedition. II. Die <tp:taxon-name><tp:taxon-name-part taxon-name-part-type="family">Primnoidae</tp:taxon-name-part></tp:taxon-name>. <italic>Siboga</italic>-Expeditie Monographie 13a: 1–187.</mixed-citation></ref><ref id="B22"><mixed-citation xmlns:xlink="http://www.w3.org/1999/xlink" xlink:type="simple">
          <person-group><name name-style="western"><surname>Cairns</surname><given-names>SD</given-names></name></person-group> (<year>2007b</year>) <article-title>Calcaxonian Octocorals (<tp:taxon-name><tp:taxon-name-part taxon-name-part-type="phylum">Cnidaria</tp:taxon-name-part></tp:taxon-name>: <tp:taxon-name><tp:taxon-name-part taxon-name-part-type="class">Anthozoa</tp:taxon-name-part></tp:taxon-name>) from the Eastern Pacific seamounts.</article-title> <source>Proceedings of the California Academy of Sciences</source> <volume>58</volume>(<issue>25</issue>): <fpage>511</fpage>–<lpage>541</lpage>.</mixed-citation></ref><ref id="B33"><mixed-citation xmlns:xlink="http://www.w3.org/1999/xlink" xlink:type="simple">
          <person-group><name name-style="western"><surname>Cairns</surname><given-names>SD</given-names></name><name name-style="western"><surname>Bayer</surname><given-names>FM</given-names></name></person-group> (<year>2009</year>) <article-title>A generic revision and phylogenetic analysis of the <tp:taxon-name><tp:taxon-name-part taxon-name-part-type="family">Primnoidae</tp:taxon-name-part></tp:taxon-name> (<tp:taxon-name><tp:taxon-name-part taxon-name-part-type="phylum">Cnidaria</tp:taxon-name-part></tp:taxon-name>: <tp:taxon-name><tp:taxon-name-part taxon-name-part-type="subclass">Octocorallia</tp:taxon-name-part></tp:taxon-name>).</article-title> <source>Smithsonian Contributions to Zoology</source> <volume>629</volume>: <fpage>1</fpage>–<lpage>79</lpage>. <ext-link xlink:type="simple" ext-link-type="doi" xlink:href="10.5479/si.00810282.629">https://doi.org/10.5479/si.00810282.629</ext-link></mixed-citation></ref><ref id="B27"><mixed-citation xmlns:xlink="http://www.w3.org/1999/xlink" xlink:type="simple">
          <person-group><name name-style="western"><surname>Cairns</surname><given-names>SD</given-names></name></person-group> (<year>2016</year>) <article-title>The Marine fauna of New Zealand: Primnoid octocorals (<tp:taxon-name><tp:taxon-name-part taxon-name-part-type="class">Anthozoa</tp:taxon-name-part></tp:taxon-name>, <tp:taxon-name><tp:taxon-name-part taxon-name-part-type="order">Alcyonacea</tp:taxon-name-part></tp:taxon-name>) Part 2. <italic><tp:taxon-name><tp:taxon-name-part taxon-name-part-type="genus">Primnoella</tp:taxon-name-part></tp:taxon-name></italic>, <italic><tp:taxon-name><tp:taxon-name-part taxon-name-part-type="genus">Callozostron</tp:taxon-name-part></tp:taxon-name></italic>, <italic><tp:taxon-name><tp:taxon-name-part taxon-name-part-type="genus">Metafannyella</tp:taxon-name-part></tp:taxon-name></italic>, <italic><tp:taxon-name><tp:taxon-name-part taxon-name-part-type="genus">Callogorgia</tp:taxon-name-part></tp:taxon-name></italic>, <italic><tp:taxon-name><tp:taxon-name-part taxon-name-part-type="genus">Fanellia</tp:taxon-name-part></tp:taxon-name></italic> and other genera.</article-title> <source>NIWA Biodiversity Memoir</source> <volume>129</volume>: <fpage>1</fpage>–<lpage>131</lpage>.</mixed-citation></ref><ref id="B52"><mixed-citation xmlns:xlink="http://www.w3.org/1999/xlink" xlink:type="simple">
          <person-group><name name-style="western"><surname>Kükenthal</surname><given-names>W</given-names></name></person-group> (<year>1919</year>) <tp:taxon-name><tp:taxon-name-part taxon-name-part-type="suborder">Gorgonaria</tp:taxon-name-part></tp:taxon-name>. Wissenschaftliche Ergebnisse der deutschen Tiefsee-Expedition auf dem Dampfer “<italic>Valdivia</italic>”, 1898–1899 13(2): 1–946.</mixed-citation></ref><ref id="B53"><mixed-citation xmlns:xlink="http://www.w3.org/1999/xlink" xlink:type="simple">
          <person-group><name name-style="western"><surname>Kükenthal</surname><given-names>W</given-names></name></person-group> (<year>1924</year>) <source><tp:taxon-name><tp:taxon-name-part taxon-name-part-type="phylum">Coelenterata</tp:taxon-name-part></tp:taxon-name>: <tp:taxon-name><tp:taxon-name-part taxon-name-part-type="suborder">Gorgonaria</tp:taxon-name-part></tp:taxon-name>. Das Tierreich 47.</source> <publisher-name>Walter de Gruyter &amp; Co.</publisher-name>, <publisher-loc>Berlin</publisher-loc>, <size units="page">478 pp</size>.</mixed-citation></ref><ref id="B65"><mixed-citation xmlns:xlink="http://www.w3.org/1999/xlink" xlink:type="simple">
          <person-group><name name-style="western"><surname>Pasternak</surname><given-names>FA</given-names></name></person-group> (<year>1981</year>) <tp:taxon-name><tp:taxon-name-part taxon-name-part-type="order">Alcyonacea</tp:taxon-name-part></tp:taxon-name> and <tp:taxon-name><tp:taxon-name-part taxon-name-part-type="order">Gorgonacea</tp:taxon-name-part></tp:taxon-name>. In: Benthos of the Submarine Mountains of the Marcus-Necker and adjacent Pacific Regions. Academy of Sciences of the USSR, P.P. Shirshov Institute of Okeanology, 40–56.</mixed-citation></ref><ref id="B80"><mixed-citation xmlns:xlink="http://www.w3.org/1999/xlink" xlink:type="simple">
          <person-group><name name-style="western"><surname>Zapata-Guardiola</surname><given-names>R</given-names></name><name name-style="western"><surname>López-González</surname><given-names>PJ</given-names></name></person-group> (<year>2012</year>) <article-title>Revision and redescription of the species previously included in the genus <italic><tp:taxon-name><tp:taxon-name-part taxon-name-part-type="genus">Amphilaphis</tp:taxon-name-part></tp:taxon-name></italic> Studer and Wright in Studer, 1887 (<tp:taxon-name><tp:taxon-name-part taxon-name-part-type="subclass">Octocorallia</tp:taxon-name-part></tp:taxon-name>: <tp:taxon-name><tp:taxon-name-part taxon-name-part-type="family">Primnoidae</tp:taxon-name-part></tp:taxon-name>).</article-title> <source>Scientia Marina</source> <volume>76</volume>(<issue>2</issue>): <fpage>357</fpage>–<lpage>380</lpage>. <ext-link xlink:type="simple" ext-link-type="doi" xlink:href="10.3989/scimar.03278.18B">https://doi.org/10.3989/scimar.03278.18B</ext-link></mixed-citation></ref></ref-list></tp:taxon-treatment>
