# Supplementary material for: Deep-Water Octocorals (Cnidaria, Anthozoa) from the Galápagos and Cocos Islands. Part 1: Suborder Calcaxonia
Source: Zookeys. 2018 Jan 16;(729):1–46. doi: 10.3897/zookeys.729.21779 (PMC5799731; doi:10.3897/zookeys.729.21779)
Supplement: XML Treatment for Parastenella [file zookeys.729.21779-treatment15.xml]

<!DOCTYPE tp:taxon-treatment
  PUBLIC "-//TaxonX//DTD Taxonomic Treatment Publishing DTD v0 20100105//EN" "tax-treatment-NSO.dtd">
<tp:taxon-treatment xmlns:tp="http://www.plazi.org/taxpub"><tp:treatment-meta><kwd-group><label>Taxon classification</label><kwd><named-content xmlns:xlink="http://www.w3.org/1999/xlink" content-type="kingdom">Animalia</named-content></kwd><kwd><named-content xmlns:xlink="http://www.w3.org/1999/xlink" content-type="order">Alcyonacea</named-content></kwd><kwd><named-content xmlns:xlink="http://www.w3.org/1999/xlink" content-type="family">Primnoidae</named-content></kwd></kwd-group><mixed-citation publication-type="journal"><person-group><name><surname>Cairns</surname><given-names>Stephen D.</given-names></name></person-group><article-title>Deep-Water Octocorals (<tp:taxon-name><tp:taxon-name-part taxon-name-part-type="phylum">Cnidaria</tp:taxon-name-part></tp:taxon-name>, <tp:taxon-name><tp:taxon-name-part taxon-name-part-type="class">Anthozoa</tp:taxon-name-part></tp:taxon-name>) from the Galápagos and Cocos Islands. Part 1: Suborder <tp:taxon-name><tp:taxon-name-part taxon-name-part-type="suborder">Calcaxonia</tp:taxon-name-part></tp:taxon-name></article-title><source>Zookeys</source><day>16</day><month>1</month><year>2018</year><volume>2018</volume><issue>729</issue><fpage>1</fpage><lpage>46</lpage><pub-id pub-id-type="doi">10.3897/zookeys.729.21779</pub-id></mixed-citation></tp:treatment-meta><tp:nomenclature><label>Genus</label><tp:taxon-name>
                    <tp:taxon-name-part taxon-name-part-type="genus" reg="Parastenella">Parastenella</tp:taxon-name-part>
                  </tp:taxon-name><tp:taxon-authority>Versluys, 1906</tp:taxon-authority><tp:nomenclature-citation-list><tp:nomenclature-citation><tp:taxon-name>
                        <tp:taxon-name-part taxon-name-part-type="genus" reg="Stenella">Stenella</tp:taxon-name-part>
                      </tp:taxon-name><comment><xref ref-type="bibr" rid="B79">Wright and Studer 1889</xref>: 56 (junior homonym).</comment></tp:nomenclature-citation><tp:nomenclature-citation><tp:taxon-name>
                        <tp:taxon-name-part taxon-name-part-type="genus" reg="Stenella">Stenella</tp:taxon-name-part> (<tp:taxon-name-part taxon-name-part-type="subgenus" reg="Parastenella">Parastenella</tp:taxon-name-part>)</tp:taxon-name><comment><xref ref-type="bibr" rid="B76">Versluys 1906</xref>: 39, 45.</comment></tp:nomenclature-citation><tp:nomenclature-citation><tp:taxon-name>
                        <tp:taxon-name-part taxon-name-part-type="genus" reg="Parastenella">Parastenella</tp:taxon-name-part>
                      </tp:taxon-name><comment><xref ref-type="bibr" rid="B3">Bayer 1961</xref>: 295; <xref ref-type="bibr" rid="B4">1981</xref>: 936; <xref ref-type="bibr" rid="B21">Cairns 2007a</xref>: 245–247; <xref ref-type="bibr" rid="B22">2007b</xref>: 518; <xref ref-type="bibr" rid="B33">Cairns and Bayer 2009</xref>: 45–46, figs 16A–G; <xref ref-type="bibr" rid="B24">Cairns 2010</xref>: 434; <xref ref-type="bibr" rid="B27">2016</xref>: 94–96.</comment></tp:nomenclature-citation></tp:nomenclature-citation-list></tp:nomenclature><tp:treatment-sec sec-type="type species" id="SECID0EJUBI"><title>Type species.</title><p>
                    <italic><tp:taxon-name><tp:taxon-name-part taxon-name-part-type="genus" reg="Stenella">Stenella</tp:taxon-name-part> <tp:taxon-name-part taxon-name-part-type="species" reg="doderleini">doderleini</tp:taxon-name-part></tp:taxon-name></italic> Wright and Studer, 1889, by subsequent designation (<xref ref-type="bibr" rid="B2">Bayer 1956</xref>).</p><!--PageBreak--></tp:treatment-sec><tp:treatment-sec sec-type="diagnosis" id="SECID0E6UBI"><title>Diagnosis.</title><p>Colonies uniplanar to slightly bushy; branching lateral and somewhat irregular. Polyps stand perpendicular to branch, arranged independently or in pairs or whorls of up to four. Eight marginal scales present, offset in position from opercular scales; marginal, and sometimes submarginal, scales fluted; nematocyst pads present on distal inner surface of fluted marginals. Body wall scales arranged in four to eight longitudinal rows. Operculum well developed, the distal inner surface of operculars prominently keeled. Coenenchymal scales flat to highly concave, sometimes ridged. Pinnular rodlets sometimes present.</p></tp:treatment-sec><tp:treatment-sec sec-type="distribution" id="SECID0EEVBI"><title>Distribution.</title><p>Cosmopolitan, except for eastern Atlantic, the Arctic, and off continental Antarctica, 475–3470 m depth.</p></tp:treatment-sec><tp:treatment-sec sec-type="remarks" id="SECID0EJVBI"><title>Remarks.</title><p>Including the new species described herein, there are eight species known in this distinctive genus. Accounts of <italic><tp:taxon-name><tp:taxon-name-part taxon-name-part-type="genus" reg="Parastenella">Parastenella</tp:taxon-name-part></tp:taxon-name></italic> species are found in <xref ref-type="bibr" rid="B22">Cairns (2007b</xref>, <xref ref-type="bibr" rid="B24">2010</xref>, <xref ref-type="bibr" rid="B27">2016</xref>) and <xref ref-type="bibr" rid="B33">Cairns and Bayer (2009)</xref>.</p></tp:treatment-sec><ref-list><ref id="B79"><mixed-citation xmlns:xlink="http://www.w3.org/1999/xlink" xlink:type="simple">
          <person-group><name name-style="western"><surname>Wright</surname><given-names>EP</given-names></name><name name-style="western"><surname>Studer</surname><given-names>T</given-names></name></person-group> (<year>1889</year>) Report on the <tp:taxon-name><tp:taxon-name-part taxon-name-part-type="subclass">Alcyonaria</tp:taxon-name-part></tp:taxon-name> collected by <italic>H.M.S. Challenger</italic> during the years 1873–76. Report on the Scientific Results of the Voyage of <italic>H.M.S. Challenger</italic> during the years 1873–76, Zoology 31(64): 1–314.</mixed-citation></ref><ref id="B76"><mixed-citation xmlns:xlink="http://www.w3.org/1999/xlink" xlink:type="simple">
          <person-group><name name-style="western"><surname>Versluys</surname><given-names>J</given-names></name></person-group> (<year>1906</year>) Die Gorgoniden der <italic>Siboga</italic>-Expedition. II. Die <tp:taxon-name><tp:taxon-name-part taxon-name-part-type="family">Primnoidae</tp:taxon-name-part></tp:taxon-name>. <italic>Siboga</italic>-Expeditie Monographie 13a: 1–187.</mixed-citation></ref><ref id="B3"><mixed-citation xmlns:xlink="http://www.w3.org/1999/xlink" xlink:type="simple">
          <person-group><name name-style="western"><surname>Bayer</surname><given-names>FM</given-names></name></person-group> (<year>1961</year>) <article-title>The shallow-water <tp:taxon-name><tp:taxon-name-part taxon-name-part-type="subclass">Octocorallia</tp:taxon-name-part></tp:taxon-name> of the West Indian Region.</article-title> <source>Studies on the fauna of Curaçao and other Caribbean Islands</source> <volume>12</volume>: <fpage>1</fpage>–<lpage>373</lpage>.</mixed-citation></ref><ref id="B4"><mixed-citation xmlns:xlink="http://www.w3.org/1999/xlink" xlink:type="simple">
          <person-group><name name-style="western"><surname>Bayer</surname><given-names>FM</given-names></name></person-group> (<year>1981</year>) <article-title>Key to the genera of <tp:taxon-name><tp:taxon-name-part taxon-name-part-type="subclass">Octocorallia</tp:taxon-name-part></tp:taxon-name> exclusive of <tp:taxon-name><tp:taxon-name-part taxon-name-part-type="order">Pennatulacea</tp:taxon-name-part></tp:taxon-name> (<tp:taxon-name><tp:taxon-name-part taxon-name-part-type="phylum">Coelenterata</tp:taxon-name-part></tp:taxon-name>: <tp:taxon-name><tp:taxon-name-part taxon-name-part-type="class">Anthozoa</tp:taxon-name-part></tp:taxon-name>), with diagnoses of new taxa.</article-title> <source>Proceedings of the Biological Society of Washington</source> <volume>94</volume>(<issue>3</issue>): <fpage>902</fpage>–<lpage>947</lpage>.</mixed-citation></ref><ref id="B21"><mixed-citation xmlns:xlink="http://www.w3.org/1999/xlink" xlink:type="simple">
          <person-group><name name-style="western"><surname>Cairns</surname><given-names>SD</given-names></name></person-group> (<year>2007a</year>) Studies on western Atlantic <tp:taxon-name><tp:taxon-name-part taxon-name-part-type="subclass">Octocorallia</tp:taxon-name-part></tp:taxon-name> (<tp:taxon-name><tp:taxon-name-part taxon-name-part-type="order">Gorgonacea</tp:taxon-name-part></tp:taxon-name>: <tp:taxon-name><tp:taxon-name-part taxon-name-part-type="family">Primnoidae</tp:taxon-name-part></tp:taxon-name>). Part 8. New records of <tp:taxon-name><tp:taxon-name-part taxon-name-part-type="family">Primnoidae</tp:taxon-name-part></tp:taxon-name> from the New England and Corner Rise Seamounts. Proceedings of the Biological Society of Washington 120(3): 243–263. <ext-link xlink:type="simple" ext-link-type="doi" xlink:href="10.2988/0006-324X(2007)120[243:SOWAOG]2.0.CO;2">https://doi.org/10.2988/0006-324X(2007)120[243:SOWAOG]2.0.CO;2</ext-link></mixed-citation></ref><ref id="B22"><mixed-citation xmlns:xlink="http://www.w3.org/1999/xlink" xlink:type="simple">
          <person-group><name name-style="western"><surname>Cairns</surname><given-names>SD</given-names></name></person-group> (<year>2007b</year>) <article-title>Calcaxonian Octocorals (<tp:taxon-name><tp:taxon-name-part taxon-name-part-type="phylum">Cnidaria</tp:taxon-name-part></tp:taxon-name>: <tp:taxon-name><tp:taxon-name-part taxon-name-part-type="class">Anthozoa</tp:taxon-name-part></tp:taxon-name>) from the Eastern Pacific seamounts.</article-title> <source>Proceedings of the California Academy of Sciences</source> <volume>58</volume>(<issue>25</issue>): <fpage>511</fpage>–<lpage>541</lpage>.</mixed-citation></ref><ref id="B33"><mixed-citation xmlns:xlink="http://www.w3.org/1999/xlink" xlink:type="simple">
          <person-group><name name-style="western"><surname>Cairns</surname><given-names>SD</given-names></name><name name-style="western"><surname>Bayer</surname><given-names>FM</given-names></name></person-group> (<year>2009</year>) <article-title>A generic revision and phylogenetic analysis of the <tp:taxon-name><tp:taxon-name-part taxon-name-part-type="family">Primnoidae</tp:taxon-name-part></tp:taxon-name> (<tp:taxon-name><tp:taxon-name-part taxon-name-part-type="phylum">Cnidaria</tp:taxon-name-part></tp:taxon-name>: <tp:taxon-name><tp:taxon-name-part taxon-name-part-type="subclass">Octocorallia</tp:taxon-name-part></tp:taxon-name>).</article-title> <source>Smithsonian Contributions to Zoology</source> <volume>629</volume>: <fpage>1</fpage>–<lpage>79</lpage>. <ext-link xlink:type="simple" ext-link-type="doi" xlink:href="10.5479/si.00810282.629">https://doi.org/10.5479/si.00810282.629</ext-link></mixed-citation></ref><ref id="B24"><mixed-citation xmlns:xlink="http://www.w3.org/1999/xlink" xlink:type="simple">
          <person-group><name name-style="western"><surname>Cairns</surname><given-names>SD</given-names></name></person-group> (<year>2010</year>) <article-title>A review of the <tp:taxon-name><tp:taxon-name-part taxon-name-part-type="subclass">Octocorallia</tp:taxon-name-part></tp:taxon-name> (<tp:taxon-name><tp:taxon-name-part taxon-name-part-type="phylum">Cnidaria</tp:taxon-name-part></tp:taxon-name>: <tp:taxon-name><tp:taxon-name-part taxon-name-part-type="class">Anthozoa</tp:taxon-name-part></tp:taxon-name>) from Hawai’i and adjacent seamounts, Part 3: The genera <italic><tp:taxon-name><tp:taxon-name-part taxon-name-part-type="genus">Thouarella</tp:taxon-name-part></tp:taxon-name></italic>, <italic><tp:taxon-name><tp:taxon-name-part taxon-name-part-type="genus">Plumarella</tp:taxon-name-part></tp:taxon-name></italic>, <italic><tp:taxon-name><tp:taxon-name-part taxon-name-part-type="genus">Callogorgia</tp:taxon-name-part></tp:taxon-name></italic>, <italic><tp:taxon-name><tp:taxon-name-part taxon-name-part-type="genus">Fanellia</tp:taxon-name-part></tp:taxon-name></italic>, and <italic><tp:taxon-name><tp:taxon-name-part taxon-name-part-type="genus">Parastenella</tp:taxon-name-part></tp:taxon-name></italic>.</article-title> <source>Pacific Science</source> <volume>64</volume>(<issue>3</issue>): <fpage>413</fpage>–<lpage>440</lpage>. <ext-link xlink:type="simple" ext-link-type="doi" xlink:href="10.2984/64.3.413">https://doi.org/10.2984/64.3.413</ext-link></mixed-citation></ref><ref id="B27"><mixed-citation xmlns:xlink="http://www.w3.org/1999/xlink" xlink:type="simple">
          <person-group><name name-style="western"><surname>Cairns</surname><given-names>SD</given-names></name></person-group> (<year>2016</year>) <article-title>The Marine fauna of New Zealand: Primnoid octocorals (<tp:taxon-name><tp:taxon-name-part taxon-name-part-type="class">Anthozoa</tp:taxon-name-part></tp:taxon-name>, <tp:taxon-name><tp:taxon-name-part taxon-name-part-type="order">Alcyonacea</tp:taxon-name-part></tp:taxon-name>) Part 2. <italic><tp:taxon-name><tp:taxon-name-part taxon-name-part-type="genus">Primnoella</tp:taxon-name-part></tp:taxon-name></italic>, <italic><tp:taxon-name><tp:taxon-name-part taxon-name-part-type="genus">Callozostron</tp:taxon-name-part></tp:taxon-name></italic>, <italic><tp:taxon-name><tp:taxon-name-part taxon-name-part-type="genus">Metafannyella</tp:taxon-name-part></tp:taxon-name></italic>, <italic><tp:taxon-name><tp:taxon-name-part taxon-name-part-type="genus">Callogorgia</tp:taxon-name-part></tp:taxon-name></italic>, <italic><tp:taxon-name><tp:taxon-name-part taxon-name-part-type="genus">Fanellia</tp:taxon-name-part></tp:taxon-name></italic> and other genera.</article-title> <source>NIWA Biodiversity Memoir</source> <volume>129</volume>: <fpage>1</fpage>–<lpage>131</lpage>.</mixed-citation></ref><ref id="B2"><mixed-citation xmlns:xlink="http://www.w3.org/1999/xlink" xlink:type="simple">
          <person-group><name name-style="western"><surname>Bayer</surname><given-names>FM</given-names></name></person-group> (<year>1956</year>) <tp:taxon-name><tp:taxon-name-part taxon-name-part-type="subclass">Octocorallia</tp:taxon-name-part></tp:taxon-name>. In: Moore RC (Ed.) Treatise on Invertebrate Paleontology, Part F, <tp:taxon-name><tp:taxon-name-part taxon-name-part-type="phylum">Coelenterata</tp:taxon-name-part></tp:taxon-name>. University of Kansas Press, Lawrence, F166–F189.</mixed-citation></ref></ref-list></tp:taxon-treatment>
