# Supplementary material for: Deep-Water Octocorals (Cnidaria, Anthozoa) from the Galápagos and Cocos Islands. Part 1: Suborder Calcaxonia
Source: Zookeys. 2018 Jan 16;(729):1–46. doi: 10.3897/zookeys.729.21779 (PMC5799731; doi:10.3897/zookeys.729.21779)
Supplement: XML Treatment for Parastenella pomponiae [file zookeys.729.21779-treatment16.xml]

<!DOCTYPE tp:taxon-treatment
  PUBLIC "-//TaxonX//DTD Taxonomic Treatment Publishing DTD v0 20100105//EN" "tax-treatment-NSO.dtd">
<tp:taxon-treatment xmlns:tp="http://www.plazi.org/taxpub"><tp:treatment-meta><kwd-group><label>Taxon classification</label><kwd><named-content xmlns:xlink="http://www.w3.org/1999/xlink" content-type="kingdom">Animalia</named-content></kwd><kwd><named-content xmlns:xlink="http://www.w3.org/1999/xlink" content-type="order">Alcyonacea</named-content></kwd><kwd><named-content xmlns:xlink="http://www.w3.org/1999/xlink" content-type="family">Primnoidae</named-content></kwd></kwd-group><mixed-citation publication-type="journal"><person-group><name><surname>Cairns</surname><given-names>Stephen D.</given-names></name></person-group><article-title>Deep-Water Octocorals (<tp:taxon-name><tp:taxon-name-part taxon-name-part-type="phylum">Cnidaria</tp:taxon-name-part></tp:taxon-name>, <tp:taxon-name><tp:taxon-name-part taxon-name-part-type="class">Anthozoa</tp:taxon-name-part></tp:taxon-name>) from the Galápagos and Cocos Islands. Part 1: Suborder <tp:taxon-name><tp:taxon-name-part taxon-name-part-type="suborder">Calcaxonia</tp:taxon-name-part></tp:taxon-name></article-title><source>Zookeys</source><day>16</day><month>1</month><year>2018</year><volume>2018</volume><issue>729</issue><fpage>1</fpage><lpage>46</lpage><pub-id pub-id-type="doi">10.3897/zookeys.729.21779</pub-id></mixed-citation></tp:treatment-meta><tp:nomenclature><tp:taxon-name>
                    <tp:taxon-name-part taxon-name-part-type="genus" reg="Parastenella">Parastenella</tp:taxon-name-part>
                    <tp:taxon-name-part taxon-name-part-type="species" reg="pomponiae">pomponiae</tp:taxon-name-part>
                    <object-id xmlns:xlink="http://www.w3.org/1999/xlink" content-type="zoobank" xlink:type="simple">http://zoobank.org/3E4C0441-A172-4E29-8F5A-8CA4E035B7A1</object-id>
                  </tp:taxon-name><tp:taxon-status xmlns:xlink="http://www.w3.org/1999/xlink" xlink:type="simple">sp. n.</tp:taxon-status><xref ref-type="fig" rid="F3">Figures 3c</xref><xref ref-type="fig" rid="F12">, 12</xref></tp:nomenclature><tp:treatment-sec sec-type="material" id="SECID0EWXBI"><title>Material examined.</title><p>
                    <bold>Types</bold>. Holotype: colony and <abbrev xmlns:xlink="http://www.w3.org/1999/xlink" xlink:title="scanning electron microscope" id="ABBRID0E5XBI" xlink:type="simple">SEM</abbrev> stubs 2303–2305, <italic><abbrev xmlns:xlink="http://www.w3.org/1999/xlink" xlink:title="Johnson-Sea-Link I" id="ABBRID0EDYBI" xlink:type="simple">JSL-I</abbrev></italic>-1922, <named-content xmlns:xlink="http://www.w3.org/1999/xlink" content-type="dwc:institutional_code" xlink:type="simple">USNM</named-content> 1410289. Paratypes: <italic><abbrev xmlns:xlink="http://www.w3.org/1999/xlink" xlink:title="Johnson-Sea-Link I" id="ABBRID0ENYBI" xlink:type="simple">JSL-I</abbrev></italic>-1922, 1 colony, <named-content xmlns:xlink="http://www.w3.org/1999/xlink" content-type="dwc:institutional_code" xlink:type="simple">USNM</named-content> 1410290; <italic><abbrev xmlns:xlink="http://www.w3.org/1999/xlink" xlink:title="Johnson-Sea-Link I" id="ABBRID0EXYBI" xlink:type="simple">JSL-I</abbrev></italic>-3912, 1 branch, <named-content xmlns:xlink="http://www.w3.org/1999/xlink" content-type="dwc:institutional_code" xlink:type="simple">USNM</named-content> 1410291; <italic>Nautilus</italic> NA064-125-01-A, 1 colony, <named-content xmlns:xlink="http://www.w3.org/1999/xlink" content-type="dwc:institutional_code" xlink:type="simple">CDRS</named-content>.</p></tp:treatment-sec><tp:treatment-sec sec-type="type locality" id="SECID0EMZBI"><title>Type locality.</title><p>
                    <named-content xmlns:xlink="http://www.w3.org/1999/xlink" content-type="dwc:verbatimCoordinates" xlink:type="simple"><named-content content-type="geo-json" specific-use="{&#34;type&#34;:&#34;Point&#34;,&#34;coordinates&#34;:[-90.439017,0.394667]}" id="NCID0EVZBI" xlink:type="simple">0°23.68'N, 90°26.341'W</named-content></named-content> (off northeastern Marchena), 475–578 m deep.</p></tp:treatment-sec><tp:treatment-sec sec-type="distribution" id="SECID0E1ZBI"><title>Distribution.</title><p>Galápagos: off Marchena, Santiago, and Isabela, 446–578 m deep.</p></tp:treatment-sec><tp:treatment-sec sec-type="description" id="SECID0E6ZBI"><title>Description.</title><p>The colony is uniplanar, the largest colony (the holotype, Figure <xref ref-type="fig" rid="F3">3c</xref>) measuring 44 cm in height, and having a basal branch diameter of 6.5 mm. Branching is lateral and somewhat irregular; the longest terminal branchlets are less than 2 cm in length. The axis is golden bronze and the polyps and coenenchyme are white. The polyps are 2.8–3.1 mm in height and stand perpendicular to the branches, arranged in pairs (Figures <xref ref-type="fig" rid="F12">12a, b</xref>), whorls of three, and often as singles; about five polyp whorls (or pairs) occur per cm branch length.</p><p>The body wall scales (Figure <xref ref-type="fig" rid="F12">12d</xref>) are arranged in eight rows, each row with six scales, the lateral edges of all scales overlapping with those of adjacent rows. The eight marginal scales form an asymmetrical rosette: six of the marginals consist of elongate scales (up to 0.9 mm in length and 0.4 mm wide) with broad shallow flutes, whereas the two adaxial marginals are much wider but shorter (up to 0.6 in length and 0.9 mm in width) and are flat (without a flute) or bear only a very shallow flute (Figure <xref ref-type="fig" rid="F11">11c</xref>). A nematocyst pad (Figure <xref ref-type="fig" rid="F12">12c</xref>) is present on the distal inner face of each fluted marginal. The body wall scales proximal to the marginals (Figure <xref ref-type="fig" rid="F12">12b</xref>) are never fluted and are elliptical in shape, about 0.60–0.85 mm in width; they have a concave granular outer surface, their lateral and distal edges turned upward. The opercular scales (Figures <xref ref-type="fig" rid="F12">12b, c, f</xref>) are fairly uniform in length (0.7–0.8 mm) but variable in width. The abaxial and adaxial operculars are symmetrical, the abaxial having two lateral lobes (H:W about 1.2), the adaxials lacking lobes (H:W about 2); the lateral operculars are asymmetrical, each having only one lobe on the adaxial lateral side. All opercular scales have a deeply longitudinally creased outer surface that corresponds to a sharply keeled inner surface. <!--PageBreak-->The coenenchymal scales (Figure <xref ref-type="fig" rid="F12">12g</xref>) are irregular in shape, although usually longer than broad, and up to 1.1 mm in length. Their outer surface is concave, like that of the body wall scales, and bears low granules and occasionally short ridges.</p><fig id="F12" position="float" orientation="portrait"><label>Figure 12.</label><caption><p>Polyps and sclerites of <italic><tp:taxon-name><tp:taxon-name-part taxon-name-part-type="genus" reg="Parastenella">Parastenella</tp:taxon-name-part> <tp:taxon-name-part taxon-name-part-type="species" reg="pomponiae">pomponiae</tp:taxon-name-part></tp:taxon-name></italic> from the holotype, <italic><abbrev xmlns:xlink="http://www.w3.org/1999/xlink" xlink:title="Johnson-Sea-Link I" id="ABBRID0E42BI" xlink:type="simple">JSL-I</abbrev></italic>-1922, <named-content xmlns:xlink="http://www.w3.org/1999/xlink" content-type="dwc:institutional_code" xlink:type="simple">USNM</named-content> 1410289, <bold>a</bold> stereo view of paired polyps <bold>b</bold> lateral stereo view of a polyp <bold>c</bold> opercular stereo view of a polyp showing nematocyst pads <bold>d</bold> body wall scales <bold>e</bold> fluted marginal scales <bold>f</bold> opercular scales <bold>g</bold> coenenchymal scales.</p></caption><graphic xmlns:xlink="http://www.w3.org/1999/xlink" xlink:href="zookeys-729-001-g012.jpg" position="float" orientation="portrait" xlink:type="simple" id="oo_179203.jpg"/></fig></tp:treatment-sec><tp:treatment-sec sec-type="comparisons" id="SECID0EZ3BI"><title>Comparisons.</title><p>
                    <italic><tp:taxon-name><tp:taxon-name-part taxon-name-part-type="genus" reg="Parastenella">Parastenella</tp:taxon-name-part> <tp:taxon-name-part taxon-name-part-type="species" reg="pomponiae">pomponiae</tp:taxon-name-part></tp:taxon-name></italic> is morphologically most similar to <italic><tp:taxon-name><tp:taxon-name-part taxon-name-part-type="genus" reg="Parastenella">P.</tp:taxon-name-part> <tp:taxon-name-part taxon-name-part-type="species" reg="ramosa">ramosa</tp:taxon-name-part></tp:taxon-name></italic> (Studer, 1894), known from the eastern Pacific from the Gulf of Alaska to Panama, but differs from that species in having eight (not five) rows of body wall scales, concave (not flat) coenenchymal scales, wider fluted marginal scales, and in lacking submarginal fluted body wall scales.</p></tp:treatment-sec><tp:treatment-sec sec-type="etymology" id="SECID0EV4BI"><title>Etymology.</title><p>Named in honor of Shirley Pomponi (formerly of <abbrev xmlns:xlink="http://www.w3.org/1999/xlink" content-type="institution" xlink:title="Harbor Branch Oceanographic Institute, Ft. Pierce, Florida" id="ABBRID0E24BI" xlink:type="simple">HBOI</abbrev>), who participated in the <italic><abbrev xmlns:xlink="http://www.w3.org/1999/xlink" xlink:title="Johnson-Sea-Link I" id="ABBRID0EB5BI" xlink:type="simple">JSL-I</abbrev></italic> expedition of 1986, during which this species was collected.</p></tp:treatment-sec><tp:treatment-sec><!--Section generated to contain objects referenced in tp:taxon-treatment.--><fig id="F3" position="float" orientation="portrait"><label>Figure 3.</label><caption><p>Colonies of various species. <bold>a</bold> <italic><tp:taxon-name><tp:taxon-name-part taxon-name-part-type="genus" reg="Narella">Narella</tp:taxon-name-part> <tp:taxon-name-part taxon-name-part-type="species" reg="enigma">enigma</tp:taxon-name-part></tp:taxon-name></italic>, holotype, <named-content xmlns:xlink="http://www.w3.org/1999/xlink" content-type="dwc:institutional_code" xlink:type="simple">USNM</named-content> 1409703 <bold>b</bold> <italic><tp:taxon-name><tp:taxon-name-part taxon-name-part-type="genus" reg="Plumarella">Plumarella</tp:taxon-name-part> <tp:taxon-name-part taxon-name-part-type="species" reg="abietina">abietina</tp:taxon-name-part></tp:taxon-name></italic>, <italic><abbrev xmlns:xlink="http://www.w3.org/1999/xlink" xlink:title="USFWS Albatross" id="ABBRID0E4SAG" xlink:type="simple">Alb</abbrev></italic>-2818, <named-content xmlns:xlink="http://www.w3.org/1999/xlink" content-type="dwc:institutional_code" xlink:type="simple">USNM</named-content> 49605 <bold>c</bold> <italic><tp:taxon-name><tp:taxon-name-part taxon-name-part-type="genus" reg="Parastenella">Parastenella</tp:taxon-name-part> <tp:taxon-name-part taxon-name-part-type="species" reg="pomponiae">pomponiae</tp:taxon-name-part></tp:taxon-name></italic>, holotype, <named-content xmlns:xlink="http://www.w3.org/1999/xlink" content-type="dwc:institutional_code" xlink:type="simple">USNM</named-content> 1410289 <bold>d</bold> <italic><tp:taxon-name><tp:taxon-name-part taxon-name-part-type="genus" reg="Chrysogorgia">Chrysogorgia</tp:taxon-name-part> <tp:taxon-name-part taxon-name-part-type="species" reg="scintillans">scintillans</tp:taxon-name-part></tp:taxon-name></italic>, <italic><abbrev xmlns:xlink="http://www.w3.org/1999/xlink" xlink:title="Johnson-Sea-Link II" id="ABBRID0EGUAG" xlink:type="simple">JSL-II</abbrev></italic>-1927, <named-content xmlns:xlink="http://www.w3.org/1999/xlink" content-type="dwc:institutional_code" xlink:type="simple">USNM</named-content> 89377 <bold>e</bold> <italic><tp:taxon-name><tp:taxon-name-part taxon-name-part-type="genus" reg="Chrysogorgia">Chrysogorgia</tp:taxon-name-part> <tp:taxon-name-part taxon-name-part-type="species" reg="midas">midas</tp:taxon-name-part></tp:taxon-name></italic>, holotype, <named-content xmlns:xlink="http://www.w3.org/1999/xlink" content-type="dwc:institutional_code" xlink:type="simple">USNM</named-content> 1160575 <bold>f</bold> <italic><tp:taxon-name><tp:taxon-name-part taxon-name-part-type="genus" reg="Chrysogorgia">Chrysogorgia</tp:taxon-name-part> <tp:taxon-name-part taxon-name-part-type="species" reg="laevorsa">laevorsa</tp:taxon-name-part></tp:taxon-name></italic>, holotype, <named-content xmlns:xlink="http://www.w3.org/1999/xlink" content-type="dwc:institutional_code" xlink:type="simple">USNM</named-content> 1409029 <bold>g</bold> <italic><tp:taxon-name><tp:taxon-name-part taxon-name-part-type="genus" reg="Isidella">Isidella</tp:taxon-name-part> <tp:taxon-name-part taxon-name-part-type="species" reg="tenuis">tenuis</tp:taxon-name-part></tp:taxon-name></italic>, holotype, <named-content xmlns:xlink="http://www.w3.org/1999/xlink" content-type="dwc:institutional_code" xlink:type="simple">USNM</named-content> 89382 <bold>h</bold> <italic><tp:taxon-name><tp:taxon-name-part taxon-name-part-type="genus" reg="Callozostron">Callozostron</tp:taxon-name-part> <tp:taxon-name-part taxon-name-part-type="species" reg="carlottae">carlottae</tp:taxon-name-part></tp:taxon-name></italic>, <italic><abbrev xmlns:xlink="http://www.w3.org/1999/xlink" xlink:title="E/V Nautilus" id="ABBRID0ETWAG" xlink:type="simple">NA</abbrev></italic>64-77-01-A.</p></caption><graphic xmlns:xlink="http://www.w3.org/1999/xlink" xlink:href="zookeys-729-001-g003.jpg" position="float" orientation="portrait" xlink:type="simple" id="oo_179194.jpg"/></fig><fig id="F11" position="float" orientation="portrait"><label>Figure 11.</label><caption><p>Polyps and sclerites of <italic><tp:taxon-name><tp:taxon-name-part taxon-name-part-type="genus" reg="Plumarella">Plumarella</tp:taxon-name-part> <tp:taxon-name-part taxon-name-part-type="species" reg="abietina">abietina</tp:taxon-name-part></tp:taxon-name></italic> (<bold>a</bold> holotype, <italic><abbrev xmlns:xlink="http://www.w3.org/1999/xlink" xlink:title="USFWS Albatross" id="ABBRID0EAPBI" xlink:type="simple">Alb</abbrev></italic>-3399, MCZ 4802 <bold>b–h</bold> <italic><abbrev xmlns:xlink="http://www.w3.org/1999/xlink" xlink:title="USFWS Albatross" id="ABBRID0EHPBI" xlink:type="simple">Alb</abbrev></italic>-2818, <named-content xmlns:xlink="http://www.w3.org/1999/xlink" content-type="dwc:institutional_code" xlink:type="simple">USNM</named-content> 49605) <bold>a–d</bold> abaxial, lateral, abaxial, and opercular stereo views of a polyp <bold>e</bold> body wall scales <bold>f</bold> opercular scales <bold>g</bold> adaxial scale <bold>h</bold> coenenchymal scales.</p></caption><graphic xmlns:xlink="http://www.w3.org/1999/xlink" xlink:href="zookeys-729-001-g011.jpg" position="float" orientation="portrait" xlink:type="simple" id="oo_179202.jpg"/></fig></tp:treatment-sec></tp:taxon-treatment>
