# Supplementary material for: Deep-Water Octocorals (Cnidaria, Anthozoa) from the Galápagos and Cocos Islands. Part 1: Suborder Calcaxonia
Source: Zookeys. 2018 Jan 16;(729):1–46. doi: 10.3897/zookeys.729.21779 (PMC5799731; doi:10.3897/zookeys.729.21779)
Supplement: XML Treatment for Chrysogorgia [file zookeys.729.21779-treatment17.xml]

<!DOCTYPE tp:taxon-treatment
  PUBLIC "-//TaxonX//DTD Taxonomic Treatment Publishing DTD v0 20100105//EN" "tax-treatment-NSO.dtd">
<tp:taxon-treatment xmlns:tp="http://www.plazi.org/taxpub"><tp:treatment-meta><kwd-group><label>Taxon classification</label><kwd><named-content xmlns:xlink="http://www.w3.org/1999/xlink" content-type="kingdom">Animalia</named-content></kwd><kwd><named-content xmlns:xlink="http://www.w3.org/1999/xlink" content-type="order">Alcyonacea</named-content></kwd><kwd><named-content xmlns:xlink="http://www.w3.org/1999/xlink" content-type="family">Primnoidae</named-content></kwd></kwd-group><mixed-citation publication-type="journal"><person-group><name><surname>Cairns</surname><given-names>Stephen D.</given-names></name></person-group><article-title>Deep-Water Octocorals (<tp:taxon-name><tp:taxon-name-part taxon-name-part-type="phylum">Cnidaria</tp:taxon-name-part></tp:taxon-name>, <tp:taxon-name><tp:taxon-name-part taxon-name-part-type="class">Anthozoa</tp:taxon-name-part></tp:taxon-name>) from the Galápagos and Cocos Islands. Part 1: Suborder <tp:taxon-name><tp:taxon-name-part taxon-name-part-type="suborder">Calcaxonia</tp:taxon-name-part></tp:taxon-name></article-title><source>Zookeys</source><day>16</day><month>1</month><year>2018</year><volume>2018</volume><issue>729</issue><fpage>1</fpage><lpage>46</lpage><pub-id pub-id-type="doi">10.3897/zookeys.729.21779</pub-id></mixed-citation></tp:treatment-meta><tp:nomenclature><label>Genus</label><tp:taxon-name>
                    <tp:taxon-name-part taxon-name-part-type="genus" reg="Chrysogorgia">Chrysogorgia</tp:taxon-name-part>
                  </tp:taxon-name><tp:taxon-authority>Duchassaing and Michelotti, 1864</tp:taxon-authority><tp:nomenclature-citation-list><tp:nomenclature-citation><tp:taxon-name>
                        <tp:taxon-name-part taxon-name-part-type="genus" reg="Chrysogorgia">Chrysogorgia</tp:taxon-name-part>
                      </tp:taxon-name><comment><xref ref-type="bibr" rid="B38">Duchassaing and Michelotti 1864</xref>: 13; <xref ref-type="bibr" rid="B75">Versluys 1902</xref>: 17–33; <xref ref-type="bibr" rid="B52">Kükenthal 1919</xref>: 505–511 (key to species); 1924: 388–390 (key to species); <xref ref-type="bibr" rid="B2">Bayer 1956</xref>: F216; <xref ref-type="bibr" rid="B14">Bayer and Stefani 1988</xref>: 259 (key to genus and some species); <xref ref-type="bibr" rid="B20">Cairns 2001</xref>: 754–756; <xref ref-type="bibr" rid="B62">Pante and France 2010</xref>: 600 (key to genus); <xref ref-type="bibr" rid="B63">Pante et al. 2012</xref>: fig. 2.</comment></tp:nomenclature-citation><tp:nomenclature-citation><tp:taxon-name><tp:taxon-name-part taxon-name-part-type="genus" reg="Dasygorgia">Dasygorgia</tp:taxon-name-part></tp:taxon-name><comment><xref ref-type="bibr" rid="B74">Verrill 1883</xref>: 21.</comment></tp:nomenclature-citation></tp:nomenclature-citation-list></tp:nomenclature><tp:treatment-sec sec-type="type species" id="SECID0E3ACI"><title>Type species.</title><p>
                    <italic><tp:taxon-name><tp:taxon-name-part taxon-name-part-type="genus" reg="Chrysogorgia">Chrysogorgia</tp:taxon-name-part> <tp:taxon-name-part taxon-name-part-type="species" reg="desbonni">desbonni</tp:taxon-name-part></tp:taxon-name></italic> Duchassaing and Michelotti, 1864, by monotypy.</p></tp:treatment-sec><tp:treatment-sec sec-type="diagnosis" id="SECID0ENBCI"><title>Diagnosis.</title><p>Branching from main branch sympodial in an ascending spiral, clockwise (R) or counterclockwise (L), usually following a repeated geometric branching formula, producing a bottlebrush colony, or dichotomous in one or more parallel planes. Branchlets repeatedly dichotomously branched, resulting in short terminal segments. Polyps large in relation to branchlets, standing perpendicular to branchlets and usually well separated. Sclerites consist of rods and scales. Axis with a brilliant metallic luster, usually golden or yellow in color, and thus referred to as the golden corals.</p></tp:treatment-sec><tp:treatment-sec sec-type="distribution" id="SECID0ESBCI"><title>Distribution.</title><p>Cosmopolitan, including off Antarctica (<xref ref-type="bibr" rid="B63">Pante et al. 2012</xref>: figs 4–5), 100–3860 m deep.</p></tp:treatment-sec><tp:treatment-sec sec-type="remarks" id="SECID0E3BCI"><title>Remarks.</title><p>In order to manage the relatively large number of species in the genus, now standing at 70, <xref ref-type="bibr" rid="B75">Versluys (1902)</xref> divided the genus into three group based on the presence of rods or scales in the body wall and tentacles of each species, which he referred to as Groups A-C. Table <xref ref-type="table" rid="T1">1</xref> is a graphic representation of the four permutations of these two characters as divided between the two regions of the polyp. This table also lists the number of species currently assigned to each group, their geographic and depth ranges, and the branching formulas encountered within the group. A species having the fourth permutation, Group D, was not reported until 2015 (<xref ref-type="bibr" rid="B36">Cordeiro et al. 2015</xref>). Recent molecular evidence (<xref ref-type="bibr" rid="B63">Pante et al. 2012</xref>), based on three genes, supports the monophyly of the genus as well as groups B and C, but results in Group A being paraphyletic. Regardless of the true phylogeny of the species, the grouping of <xref ref-type="bibr" rid="B75">Versluys (1902)</xref>, along with the branching formula, served to help distinguish the various species.</p><table-wrap id="T1" position="float" orientation="portrait"><label>Table 1.</label><caption><p>The four species groups of <tp:taxon-name><tp:taxon-name-part taxon-name-part-type="genus" reg="Chrysogorgia">Chrysogorgia</tp:taxon-name-part></tp:taxon-name> determined by a combination of body wall and tentacular sclerite type.</p></caption><table id="TID0E23BG" rules="all"><tbody><tr><th rowspan="1" colspan="1"/><th rowspan="1" colspan="1">Body Wall Rods</th><th rowspan="1" colspan="1">Body Wall Scales</th></tr><tr><td rowspan="1" colspan="1">Tentacular Rods</td><td rowspan="1" colspan="1">Group A: 38 species: Indo-West Pacific, Atlantic; 100–3114 m. 2/5R, 1/4L, 3/8L, 1/3R, 2/5L, 1/3L, dichotomous, irregular, pinnate</td><td rowspan="1" colspan="1">Group B: 13 species: Indo-West Pacific, western Atlantic; 250–2271 m. 1/4R, 1/5R, 1/6R, 1/7R, 1/7R, 2/5R, biflabellate</td></tr><tr><td rowspan="1" colspan="1">Tentacular Scales</td><td rowspan="1" colspan="1">Group D: 1 species: off Brazil, 1300 m. dichotomous</td><td rowspan="1" colspan="1">Group C: 18 species: Indo-West Pacific, North Atlantic, Antarctic; 204–3860 m. 1/3L, 1/4L, 2/5L, 1/4R, flabellate</td></tr></tbody></table></table-wrap></tp:treatment-sec><ref-list><ref id="B38"><mixed-citation xmlns:xlink="http://www.w3.org/1999/xlink" xlink:type="simple">
          <person-group><name name-style="western"><surname>Duchassaing</surname><given-names>FP</given-names></name><name name-style="western"><surname>Michelotti</surname><given-names>J</given-names></name></person-group> (<year>1864</year>) Supplément au mémoire sur les coralliaires des Antilles. Mémoires de l’Académie des Sciences de Turin (2)23: 97–206 [reprint paged 1–112] <ext-link xlink:type="simple" ext-link-type="doi" xlink:href="10.5962/bhl.title.105196">https://doi.org/10.5962/bhl.title.105196</ext-link></mixed-citation></ref><ref id="B75"><mixed-citation xmlns:xlink="http://www.w3.org/1999/xlink" xlink:type="simple">
          <person-group><name name-style="western"><surname>Versluys</surname><given-names>J</given-names></name></person-group> (<year>1902</year>) <article-title>Die Gorgoniden der <italic>Siboga</italic>-Expedition I. Die <tp:taxon-name><tp:taxon-name-part taxon-name-part-type="family">Chrysogorgiidae</tp:taxon-name-part></tp:taxon-name>.</article-title> <source><italic>Siboga</italic>-Expeditie Monographie</source> <volume>13</volume>: <fpage>1</fpage>–<lpage>120</lpage>.</mixed-citation></ref><ref id="B52"><mixed-citation xmlns:xlink="http://www.w3.org/1999/xlink" xlink:type="simple">
          <person-group><name name-style="western"><surname>Kükenthal</surname><given-names>W</given-names></name></person-group> (<year>1919</year>) <tp:taxon-name><tp:taxon-name-part taxon-name-part-type="suborder">Gorgonaria</tp:taxon-name-part></tp:taxon-name>. Wissenschaftliche Ergebnisse der deutschen Tiefsee-Expedition auf dem Dampfer “<italic>Valdivia</italic>”, 1898–1899 13(2): 1–946.</mixed-citation></ref><ref id="B2"><mixed-citation xmlns:xlink="http://www.w3.org/1999/xlink" xlink:type="simple">
          <person-group><name name-style="western"><surname>Bayer</surname><given-names>FM</given-names></name></person-group> (<year>1956</year>) <tp:taxon-name><tp:taxon-name-part taxon-name-part-type="subclass">Octocorallia</tp:taxon-name-part></tp:taxon-name>. In: Moore RC (Ed.) Treatise on Invertebrate Paleontology, Part F, <tp:taxon-name><tp:taxon-name-part taxon-name-part-type="phylum">Coelenterata</tp:taxon-name-part></tp:taxon-name>. University of Kansas Press, Lawrence, F166–F189.</mixed-citation></ref><ref id="B14"><mixed-citation xmlns:xlink="http://www.w3.org/1999/xlink" xlink:type="simple">
          <person-group><name name-style="western"><surname>Bayer</surname><given-names>FM</given-names></name><name name-style="western"><surname>Stefani</surname><given-names>J</given-names></name></person-group> (<year>1988</year>) <article-title>A new species of <italic><tp:taxon-name><tp:taxon-name-part taxon-name-part-type="genus">Chrysogorgia</tp:taxon-name-part></tp:taxon-name></italic> (<tp:taxon-name><tp:taxon-name-part taxon-name-part-type="subclass">Octocorallia</tp:taxon-name-part></tp:taxon-name>: <tp:taxon-name><tp:taxon-name-part taxon-name-part-type="order">Gorgonacea</tp:taxon-name-part></tp:taxon-name>) from New Caledonia, with descriptions of some other species from the western Pacific.</article-title> <source>Proceedings of the Biological Society of Washington</source> <volume>101</volume>(<issue>2</issue>): <fpage>257</fpage>–<lpage>279</lpage>.</mixed-citation></ref><ref id="B20"><mixed-citation xmlns:xlink="http://www.w3.org/1999/xlink" xlink:type="simple">
          <person-group><name name-style="western"><surname>Cairns</surname><given-names>SD</given-names></name></person-group> (<year>2001</year>) <article-title>Studies on western Atlantic <tp:taxon-name><tp:taxon-name-part taxon-name-part-type="subclass">Octocorallia</tp:taxon-name-part></tp:taxon-name> (<tp:taxon-name><tp:taxon-name-part taxon-name-part-type="phylum">Coelenterata</tp:taxon-name-part></tp:taxon-name>: <tp:taxon-name><tp:taxon-name-part taxon-name-part-type="class">Anthozoa</tp:taxon-name-part></tp:taxon-name>). Part 1: The genus <italic><tp:taxon-name><tp:taxon-name-part taxon-name-part-type="genus">Chrysogorgia</tp:taxon-name-part></tp:taxon-name></italic> Duchassaing &amp; Michelotti, 1864.</article-title> <source>Proceedings of the Biological Society of Washington</source> <volume>114</volume>(<issue>3</issue>): <fpage>746</fpage>–<lpage>787</lpage>.</mixed-citation></ref><ref id="B62"><mixed-citation xmlns:xlink="http://www.w3.org/1999/xlink" xlink:type="simple">
          <person-group><name name-style="western"><surname>Pante</surname><given-names>E</given-names></name><name name-style="western"><surname>France</surname><given-names>SC</given-names></name></person-group> (<year>2010</year>) <article-title><italic><tp:taxon-name><tp:taxon-name-part taxon-name-part-type="genus">Pseudochrysogorgia</tp:taxon-name-part> <tp:taxon-name-part taxon-name-part-type="species">bellona</tp:taxon-name-part></tp:taxon-name></italic> n. gen., n. sp.: a new genus and species of chrysogorgiid octocoral (<tp:taxon-name><tp:taxon-name-part taxon-name-part-type="phylum">Coelenterata</tp:taxon-name-part></tp:taxon-name>, <tp:taxon-name><tp:taxon-name-part taxon-name-part-type="class">Anthozoa</tp:taxon-name-part></tp:taxon-name>) from the Coral Sea.</article-title> <source>Zoosystema</source> <volume>32</volume>(<issue>4</issue>): <fpage>595</fpage>–<lpage>612</lpage>. <ext-link xlink:type="simple" ext-link-type="doi" xlink:href="10.5252/z2010n4a4">https://doi.org/10.5252/z2010n4a4</ext-link></mixed-citation></ref><ref id="B63"><mixed-citation xmlns:xlink="http://www.w3.org/1999/xlink" xlink:type="simple">
          <person-group><name name-style="western"><surname>Pante</surname><given-names>E</given-names></name><name name-style="western"><surname>France</surname><given-names>SC</given-names></name><name name-style="western"><surname>Couloux</surname><given-names>A</given-names></name><name name-style="western"><surname>Cruaud</surname><given-names>C</given-names></name><name name-style="western"><surname>MacFadden</surname><given-names>CS</given-names></name><name name-style="western"><surname>Samadi</surname><given-names>S</given-names></name><name name-style="western"><surname>Watling</surname><given-names>L</given-names></name></person-group> (<year>2012</year>) Deep-sea origin an in-situ diversification of chrysogorgiid octocorals. PLoS ONE 7(6): e38357. <ext-link xlink:type="simple" ext-link-type="doi" xlink:href="10.1371/journal.pone.0038357">https://doi.org/10.1371/journal.pone.0038357</ext-link></mixed-citation></ref><ref id="B74"><mixed-citation xmlns:xlink="http://www.w3.org/1999/xlink" xlink:type="simple">
          <person-group><name name-style="western"><surname>Verrill</surname><given-names>AE</given-names></name></person-group> (<year>1883</year>) <article-title>Report on the <tp:taxon-name><tp:taxon-name-part taxon-name-part-type="class">Anthozoa</tp:taxon-name-part></tp:taxon-name>, and on some additional species dredged by the “Blake” in 1877–1879, and by the U.S. Fish Commission Steamer “Fish Hawk” in 1880–1882.</article-title> <source>Bulletin of the Museum of Comparative Zoology, Harvard</source> <volume>11</volume>: <fpage>1</fpage>–<lpage>72</lpage>.</mixed-citation></ref><ref id="B36"><mixed-citation xmlns:xlink="http://www.w3.org/1999/xlink" xlink:type="simple">
          <person-group><name name-style="western"><surname>Cordeiro</surname><given-names>RTS</given-names></name><name name-style="western"><surname>Castro</surname><given-names>CB</given-names></name><name name-style="western"><surname>Pérez</surname><given-names>CD</given-names></name></person-group> (<year>2015</year>) <article-title>Deep-water octocorals (<tp:taxon-name><tp:taxon-name-part taxon-name-part-type="phylum">Cnidaria</tp:taxon-name-part></tp:taxon-name>: <tp:taxon-name><tp:taxon-name-part taxon-name-part-type="subclass">Octocorallia</tp:taxon-name-part></tp:taxon-name>) from Brazil: family <tp:taxon-name><tp:taxon-name-part taxon-name-part-type="family">Chrysogorgiidae</tp:taxon-name-part></tp:taxon-name> Verrill, 1883.</article-title> <source>Zootaxa</source> <volume>4058</volume>: <fpage>81</fpage>–<lpage>100</lpage>. <ext-link xlink:type="simple" ext-link-type="doi" xlink:href="10.11646/zootaxa.4058.1.4">https://doi.org/10.11646/zootaxa.4058.1.4</ext-link></mixed-citation></ref></ref-list></tp:taxon-treatment>
