# Supplementary material for: Deep-Water Octocorals (Cnidaria, Anthozoa) from the Galápagos and Cocos Islands. Part 1: Suborder Calcaxonia
Source: Zookeys. 2018 Jan 16;(729):1–46. doi: 10.3897/zookeys.729.21779 (PMC5799731; doi:10.3897/zookeys.729.21779)
Supplement: XML Treatment for Chrysogorgia scintillans [file zookeys.729.21779-treatment18.xml]

<!DOCTYPE tp:taxon-treatment
  PUBLIC "-//TaxonX//DTD Taxonomic Treatment Publishing DTD v0 20100105//EN" "tax-treatment-NSO.dtd">
<tp:taxon-treatment xmlns:tp="http://www.plazi.org/taxpub"><tp:treatment-meta><kwd-group><label>Taxon classification</label><kwd><named-content xmlns:xlink="http://www.w3.org/1999/xlink" content-type="kingdom">Animalia</named-content></kwd><kwd><named-content xmlns:xlink="http://www.w3.org/1999/xlink" content-type="order">Alcyonacea</named-content></kwd><kwd><named-content xmlns:xlink="http://www.w3.org/1999/xlink" content-type="family">Primnoidae</named-content></kwd></kwd-group><mixed-citation publication-type="journal"><person-group><name><surname>Cairns</surname><given-names>Stephen D.</given-names></name></person-group><article-title>Deep-Water Octocorals (<tp:taxon-name><tp:taxon-name-part taxon-name-part-type="phylum">Cnidaria</tp:taxon-name-part></tp:taxon-name>, <tp:taxon-name><tp:taxon-name-part taxon-name-part-type="class">Anthozoa</tp:taxon-name-part></tp:taxon-name>) from the Galápagos and Cocos Islands. Part 1: Suborder <tp:taxon-name><tp:taxon-name-part taxon-name-part-type="suborder">Calcaxonia</tp:taxon-name-part></tp:taxon-name></article-title><source>Zookeys</source><day>16</day><month>1</month><year>2018</year><volume>2018</volume><issue>729</issue><fpage>1</fpage><lpage>46</lpage><pub-id pub-id-type="doi">10.3897/zookeys.729.21779</pub-id></mixed-citation></tp:treatment-meta><tp:nomenclature><tp:taxon-name>
                    <tp:taxon-name-part taxon-name-part-type="genus" reg="Chrysogorgia">Chrysogorgia</tp:taxon-name-part>
                    <tp:taxon-name-part taxon-name-part-type="species" reg="scintillans">scintillans</tp:taxon-name-part>
                  </tp:taxon-name><tp:taxon-authority>Bayer and Stefani, 1988</tp:taxon-authority><xref ref-type="fig" rid="F3">Figures 3d</xref><xref ref-type="fig" rid="F13">, 13</xref><!--PageBreak--><tp:nomenclature-citation-list><tp:nomenclature-citation><tp:taxon-name>
                        <tp:taxon-name-part taxon-name-part-type="genus" reg="Chrysogorgia">Chrysogorgia</tp:taxon-name-part> <tp:taxon-name-part taxon-name-part-type="species" reg="curvata">curvata</tp:taxon-name-part></tp:taxon-name><comment><xref ref-type="bibr" rid="B59">Nutting 1908</xref>: 591, pl. 45, fig. 9.</comment></tp:nomenclature-citation><tp:nomenclature-citation><tp:taxon-name>
                        <tp:taxon-name-part taxon-name-part-type="genus" reg="Chrysogorgia">Chrysogorgia</tp:taxon-name-part> <tp:taxon-name-part taxon-name-part-type="species" reg="scintillans">scintillans</tp:taxon-name-part></tp:taxon-name><comment><xref ref-type="bibr" rid="B14">Bayer and Stefani 1988</xref>: 270–276, figs 11–12.</comment></tp:nomenclature-citation></tp:nomenclature-citation-list></tp:nomenclature><tp:treatment-sec sec-type="material" id="SECID0EVGCI"><title>Material examined.</title><p>
                    <italic><abbrev xmlns:xlink="http://www.w3.org/1999/xlink" xlink:title="Johnson-Sea-Link I" id="ABBRID0E3GCI" xlink:type="simple">JSL-I</abbrev></italic>-1927, 1 colony and <abbrev xmlns:xlink="http://www.w3.org/1999/xlink" xlink:title="scanning electron microscope" id="ABBRID0EAHCI" xlink:type="simple">SEM</abbrev> stubs 2327–2331, <named-content xmlns:xlink="http://www.w3.org/1999/xlink" content-type="dwc:institutional_code" xlink:type="simple">USNM</named-content> 89377; <italic><abbrev xmlns:xlink="http://www.w3.org/1999/xlink" xlink:title="Johnson-Sea-Link I" id="ABBRID0EKHCI" xlink:type="simple">JSL-I</abbrev></italic>-1942, 1 colony, <named-content xmlns:xlink="http://www.w3.org/1999/xlink" content-type="dwc:institutional_code" xlink:type="simple">USNM</named-content> 1160577; <italic><abbrev xmlns:xlink="http://www.w3.org/1999/xlink" xlink:title="Johnson-Sea-Link I" id="ABBRID0EUHCI" xlink:type="simple">JSL-I</abbrev></italic>-3925, 1 colony, <named-content xmlns:xlink="http://www.w3.org/1999/xlink" content-type="dwc:institutional_code" xlink:type="simple">USNM</named-content> 1409700; holotype.</p></tp:treatment-sec><tp:treatment-sec sec-type="Types" id="SECID0E4HCI"><title>Types.</title><p>The holotype is deposited at the <named-content xmlns:xlink="http://www.w3.org/1999/xlink" content-type="dwc:institutional_code" xlink:type="simple">NMNH</named-content> (<named-content xmlns:xlink="http://www.w3.org/1999/xlink" content-type="dwc:institutional_code" xlink:type="simple">USNM</named-content> 25371).</p></tp:treatment-sec><tp:treatment-sec sec-type="type locality" id="SECID0ENICI"><title>Type locality.</title><p>
                    <italic><abbrev xmlns:xlink="http://www.w3.org/1999/xlink" xlink:title="USFWS Albatross" id="ABBRID0EUICI" xlink:type="simple">Alb</abbrev></italic>-4153: between Kauai and Moku Manu, 1758–1937 m deep.</p></tp:treatment-sec><tp:treatment-sec sec-type="distribution" id="SECID0EYICI"><title>Distribution.</title><p>Galápagos: between Isabela and Santiago; Cocos Island, 628–768 m deep. Elsewhere: Hawaiian Islands, 1758–1937 m deep.</p></tp:treatment-sec><tp:treatment-sec sec-type="description" id="SECID0E4ICI"><title>Description.</title><p>The colony is biplanar (perhaps multiplanar), the largest colony examined (<italic><abbrev xmlns:xlink="http://www.w3.org/1999/xlink" xlink:title="Johnson-Sea-Link I" id="ABBRID0EEJCI" xlink:type="simple">JSL-I</abbrev></italic>-1927, Figure <xref ref-type="fig" rid="F3">3d</xref>) being 25 cm in height and 10 cm in width, and is somewhat bushy. The branching is dichotomous, the length of the internodes 6–7 mm, each internode bearing only one or sometimes two polyps. The polyps are 2.3–2.8 mm in height and project perpendicular to the branches (Figure <xref ref-type="fig" rid="F13">13a–c</xref>), having a relatively narrow body wall column and a much larger distal crown, made larger by the projecting sclerites that support the tentacles. The axis is a metallic bronze in color.</p><p>The body wall scales (Figure <xref ref-type="fig" rid="F13">13c, d</xref>) are transversely arranged and slightly curved to fit the circumference of the polyp. The body wall scales, called “slippers” by <xref ref-type="bibr" rid="B14">Bayer and Stefani (1988)</xref>, are up to 0.65 mm in length and 0.07–0.10 mm in width, resulting a <abbrev xmlns:xlink="http://www.w3.org/1999/xlink" xlink:title="ratio of length to width of a polyp or sclerite" id="ABBRID0E1JCI" xlink:type="simple">L:W</abbrev> ratio ranging from 4.5–6.0; these scales are quite thin (about 0.03 mm). Some body wall scales are often slightly irregular in shape but usually rounded on their distal ends; their inner and outer faces are smooth and their edges rounded. The tentacular scales (Figure <xref ref-type="fig" rid="F13">13e</xref>) are similar in shape to the body wall scales but somewhat smaller, i.e., 0.35–0.45 mm in length. The base of each tentacle bears a distinctive tear-dropped shaped region about 0.4 mm long and 0.18 mm in width that is devoid of sclerites (Figures <xref ref-type="fig" rid="F13">13a-c</xref>). These regions are surrounded by flattened scales that project around the lower edge of the tentacle and thus forming a support for it. These scales sometimes have a root-like or lobate base (Figure <xref ref-type="fig" rid="F13">13f</xref>). The pinnular scales (Figure <xref ref-type="fig" rid="F13">13g</xref>) are 0.20–0.25 mm in length and are similar to the body wall scales, except that they have slightly serrate marginal edges. The coenenchymal scales <!--PageBreak-->(Figure <xref ref-type="fig" rid="F13">13c</xref>) are indistinguishable from the body wall scales, and are arranged longitudinally parallel to the branch axis.</p><fig id="F13" position="float" orientation="portrait"><label>Figure 13.</label><caption><p>Polyps and sclerites of <italic><tp:taxon-name><tp:taxon-name-part taxon-name-part-type="genus" reg="Chrysogorgia">Chrysogorgia</tp:taxon-name-part> <tp:taxon-name-part taxon-name-part-type="species" reg="scintillans">scintillans</tp:taxon-name-part></tp:taxon-name></italic> from <italic><abbrev xmlns:xlink="http://www.w3.org/1999/xlink" xlink:title="Johnson-Sea-Link I" id="ABBRID0EILCI" xlink:type="simple">JSL-I</abbrev></italic>-1927, <named-content xmlns:xlink="http://www.w3.org/1999/xlink" content-type="dwc:institutional_code" xlink:type="simple">USNM</named-content> 89377. <bold>a–c</bold> lateral stereo views of polyp showing regions devoid of sclerites <bold>d</bold> body wall scales <bold>e</bold> tentacular scales <bold>f</bold> scales in base of tentacle <bold>g</bold> pinnular scale.</p></caption><graphic xmlns:xlink="http://www.w3.org/1999/xlink" xlink:href="zookeys-729-001-g013.jpg" position="float" orientation="portrait" xlink:type="simple" id="oo_179204.jpg"/></fig></tp:treatment-sec><tp:treatment-sec sec-type="comparisons" id="SECID0EAMCI"><title>Comparisons.</title><p>
                    <italic><tp:taxon-name><tp:taxon-name-part taxon-name-part-type="genus" reg="Chrysogorgia">Chrysogorgia</tp:taxon-name-part> <tp:taxon-name-part taxon-name-part-type="species" reg="scintillans">scintillans</tp:taxon-name-part></tp:taxon-name></italic> belongs to “Group C” sensu <xref ref-type="bibr" rid="B75">Versluys (1902)</xref> (Table <xref ref-type="table" rid="T1">1</xref>), i.e., species having sclerites in the form of scales in both tentacles and body wall. Currently there are 18 species known in this grouping (<xref ref-type="bibr" rid="B20">Cairns 2001</xref>; <xref ref-type="bibr" rid="B64">Pante and Watling 2011</xref>)<!--PageBreak-->, three of which, including <italic><tp:taxon-name><tp:taxon-name-part taxon-name-part-type="genus" reg="Chrysogorgia">C.</tp:taxon-name-part> <tp:taxon-name-part taxon-name-part-type="species" reg="scintillans">scintillans</tp:taxon-name-part></tp:taxon-name></italic>, having flabellate or multi-flabellate colonies and non-spiral branching. As noted by <xref ref-type="bibr" rid="B14">Bayer and Stefani (1988</xref>: key), <italic><tp:taxon-name><tp:taxon-name-part taxon-name-part-type="genus" reg="Chrysogorgia">C.</tp:taxon-name-part> <tp:taxon-name-part taxon-name-part-type="species" reg="scintillans">scintillans</tp:taxon-name-part></tp:taxon-name></italic> is most similar to <italic><tp:taxon-name><tp:taxon-name-part taxon-name-part-type="genus" reg="Chrysogorgia">C.</tp:taxon-name-part> <tp:taxon-name-part taxon-name-part-type="species" reg="electra">electra</tp:taxon-name-part></tp:taxon-name></italic> Bayer and Stefani, 1988, another flabellate species, but differs in having larger polyps, smaller projections beneath the tentacle bases, and slightly different shaped to their body wall and coenenchymal scales.</p></tp:treatment-sec><tp:treatment-sec><!--Section generated to contain objects referenced in tp:taxon-treatment.--><fig id="F3" position="float" orientation="portrait"><label>Figure 3.</label><caption><p>Colonies of various species. <bold>a</bold> <italic><tp:taxon-name><tp:taxon-name-part taxon-name-part-type="genus" reg="Narella">Narella</tp:taxon-name-part> <tp:taxon-name-part taxon-name-part-type="species" reg="enigma">enigma</tp:taxon-name-part></tp:taxon-name></italic>, holotype, <named-content xmlns:xlink="http://www.w3.org/1999/xlink" content-type="dwc:institutional_code" xlink:type="simple">USNM</named-content> 1409703 <bold>b</bold> <italic><tp:taxon-name><tp:taxon-name-part taxon-name-part-type="genus" reg="Plumarella">Plumarella</tp:taxon-name-part> <tp:taxon-name-part taxon-name-part-type="species" reg="abietina">abietina</tp:taxon-name-part></tp:taxon-name></italic>, <italic><abbrev xmlns:xlink="http://www.w3.org/1999/xlink" xlink:title="USFWS Albatross" id="ABBRID0E4SAG" xlink:type="simple">Alb</abbrev></italic>-2818, <named-content xmlns:xlink="http://www.w3.org/1999/xlink" content-type="dwc:institutional_code" xlink:type="simple">USNM</named-content> 49605 <bold>c</bold> <italic><tp:taxon-name><tp:taxon-name-part taxon-name-part-type="genus" reg="Parastenella">Parastenella</tp:taxon-name-part> <tp:taxon-name-part taxon-name-part-type="species" reg="pomponiae">pomponiae</tp:taxon-name-part></tp:taxon-name></italic>, holotype, <named-content xmlns:xlink="http://www.w3.org/1999/xlink" content-type="dwc:institutional_code" xlink:type="simple">USNM</named-content> 1410289 <bold>d</bold> <italic><tp:taxon-name><tp:taxon-name-part taxon-name-part-type="genus" reg="Chrysogorgia">Chrysogorgia</tp:taxon-name-part> <tp:taxon-name-part taxon-name-part-type="species" reg="scintillans">scintillans</tp:taxon-name-part></tp:taxon-name></italic>, <italic><abbrev xmlns:xlink="http://www.w3.org/1999/xlink" xlink:title="Johnson-Sea-Link II" id="ABBRID0EGUAG" xlink:type="simple">JSL-II</abbrev></italic>-1927, <named-content xmlns:xlink="http://www.w3.org/1999/xlink" content-type="dwc:institutional_code" xlink:type="simple">USNM</named-content> 89377 <bold>e</bold> <italic><tp:taxon-name><tp:taxon-name-part taxon-name-part-type="genus" reg="Chrysogorgia">Chrysogorgia</tp:taxon-name-part> <tp:taxon-name-part taxon-name-part-type="species" reg="midas">midas</tp:taxon-name-part></tp:taxon-name></italic>, holotype, <named-content xmlns:xlink="http://www.w3.org/1999/xlink" content-type="dwc:institutional_code" xlink:type="simple">USNM</named-content> 1160575 <bold>f</bold> <italic><tp:taxon-name><tp:taxon-name-part taxon-name-part-type="genus" reg="Chrysogorgia">Chrysogorgia</tp:taxon-name-part> <tp:taxon-name-part taxon-name-part-type="species" reg="laevorsa">laevorsa</tp:taxon-name-part></tp:taxon-name></italic>, holotype, <named-content xmlns:xlink="http://www.w3.org/1999/xlink" content-type="dwc:institutional_code" xlink:type="simple">USNM</named-content> 1409029 <bold>g</bold> <italic><tp:taxon-name><tp:taxon-name-part taxon-name-part-type="genus" reg="Isidella">Isidella</tp:taxon-name-part> <tp:taxon-name-part taxon-name-part-type="species" reg="tenuis">tenuis</tp:taxon-name-part></tp:taxon-name></italic>, holotype, <named-content xmlns:xlink="http://www.w3.org/1999/xlink" content-type="dwc:institutional_code" xlink:type="simple">USNM</named-content> 89382 <bold>h</bold> <italic><tp:taxon-name><tp:taxon-name-part taxon-name-part-type="genus" reg="Callozostron">Callozostron</tp:taxon-name-part> <tp:taxon-name-part taxon-name-part-type="species" reg="carlottae">carlottae</tp:taxon-name-part></tp:taxon-name></italic>, <italic><abbrev xmlns:xlink="http://www.w3.org/1999/xlink" xlink:title="E/V Nautilus" id="ABBRID0ETWAG" xlink:type="simple">NA</abbrev></italic>64-77-01-A.</p></caption><graphic xmlns:xlink="http://www.w3.org/1999/xlink" xlink:href="zookeys-729-001-g003.jpg" position="float" orientation="portrait" xlink:type="simple" id="oo_179194.jpg"/></fig><table-wrap id="T1" position="float" orientation="portrait"><label>Table 1.</label><caption><p>The four species groups of <tp:taxon-name><tp:taxon-name-part taxon-name-part-type="genus" reg="Chrysogorgia">Chrysogorgia</tp:taxon-name-part></tp:taxon-name> determined by a combination of body wall and tentacular sclerite type.</p></caption><table id="TID0E23BG" rules="all"><tbody><tr><th rowspan="1" colspan="1"/><th rowspan="1" colspan="1">Body Wall Rods</th><th rowspan="1" colspan="1">Body Wall Scales</th></tr><tr><td rowspan="1" colspan="1">Tentacular Rods</td><td rowspan="1" colspan="1">Group A: 38 species: Indo-West Pacific, Atlantic; 100–3114 m. 2/5R, 1/4L, 3/8L, 1/3R, 2/5L, 1/3L, dichotomous, irregular, pinnate</td><td rowspan="1" colspan="1">Group B: 13 species: Indo-West Pacific, western Atlantic; 250–2271 m. 1/4R, 1/5R, 1/6R, 1/7R, 1/7R, 2/5R, biflabellate</td></tr><tr><td rowspan="1" colspan="1">Tentacular Scales</td><td rowspan="1" colspan="1">Group D: 1 species: off Brazil, 1300 m. dichotomous</td><td rowspan="1" colspan="1">Group C: 18 species: Indo-West Pacific, North Atlantic, Antarctic; 204–3860 m. 1/3L, 1/4L, 2/5L, 1/4R, flabellate</td></tr></tbody></table></table-wrap></tp:treatment-sec><ref-list><ref id="B59"><mixed-citation xmlns:xlink="http://www.w3.org/1999/xlink" xlink:type="simple">
          <person-group><name name-style="western"><surname>Nutting</surname><given-names>CC</given-names></name></person-group> (<year>1908</year>) <article-title>Descriptions of the <tp:taxon-name><tp:taxon-name-part taxon-name-part-type="subclass">Alcyonaria</tp:taxon-name-part></tp:taxon-name> collected by the U.S. Bureau of Fisheries Steamer <italic>Albatross</italic> in the vicinity of the Hawaiian Islands in 1902.</article-title> <source>Proceedings of the United States National Museum</source> <volume>34</volume>: <fpage>543</fpage>–<lpage>601</lpage>. <ext-link xlink:type="simple" ext-link-type="doi" xlink:href="10.5479/si.00963801.34-1624.543">https://doi.org/10.5479/si.00963801.34-1624.543</ext-link></mixed-citation></ref><ref id="B14"><mixed-citation xmlns:xlink="http://www.w3.org/1999/xlink" xlink:type="simple">
          <person-group><name name-style="western"><surname>Bayer</surname><given-names>FM</given-names></name><name name-style="western"><surname>Stefani</surname><given-names>J</given-names></name></person-group> (<year>1988</year>) <article-title>A new species of <italic><tp:taxon-name><tp:taxon-name-part taxon-name-part-type="genus">Chrysogorgia</tp:taxon-name-part></tp:taxon-name></italic> (<tp:taxon-name><tp:taxon-name-part taxon-name-part-type="subclass">Octocorallia</tp:taxon-name-part></tp:taxon-name>: <tp:taxon-name><tp:taxon-name-part taxon-name-part-type="order">Gorgonacea</tp:taxon-name-part></tp:taxon-name>) from New Caledonia, with descriptions of some other species from the western Pacific.</article-title> <source>Proceedings of the Biological Society of Washington</source> <volume>101</volume>(<issue>2</issue>): <fpage>257</fpage>–<lpage>279</lpage>.</mixed-citation></ref><ref id="B75"><mixed-citation xmlns:xlink="http://www.w3.org/1999/xlink" xlink:type="simple">
          <person-group><name name-style="western"><surname>Versluys</surname><given-names>J</given-names></name></person-group> (<year>1902</year>) <article-title>Die Gorgoniden der <italic>Siboga</italic>-Expedition I. Die <tp:taxon-name><tp:taxon-name-part taxon-name-part-type="family">Chrysogorgiidae</tp:taxon-name-part></tp:taxon-name>.</article-title> <source><italic>Siboga</italic>-Expeditie Monographie</source> <volume>13</volume>: <fpage>1</fpage>–<lpage>120</lpage>.</mixed-citation></ref><ref id="B20"><mixed-citation xmlns:xlink="http://www.w3.org/1999/xlink" xlink:type="simple">
          <person-group><name name-style="western"><surname>Cairns</surname><given-names>SD</given-names></name></person-group> (<year>2001</year>) <article-title>Studies on western Atlantic <tp:taxon-name><tp:taxon-name-part taxon-name-part-type="subclass">Octocorallia</tp:taxon-name-part></tp:taxon-name> (<tp:taxon-name><tp:taxon-name-part taxon-name-part-type="phylum">Coelenterata</tp:taxon-name-part></tp:taxon-name>: <tp:taxon-name><tp:taxon-name-part taxon-name-part-type="class">Anthozoa</tp:taxon-name-part></tp:taxon-name>). Part 1: The genus <italic><tp:taxon-name><tp:taxon-name-part taxon-name-part-type="genus">Chrysogorgia</tp:taxon-name-part></tp:taxon-name></italic> Duchassaing &amp; Michelotti, 1864.</article-title> <source>Proceedings of the Biological Society of Washington</source> <volume>114</volume>(<issue>3</issue>): <fpage>746</fpage>–<lpage>787</lpage>.</mixed-citation></ref><ref id="B64"><mixed-citation xmlns:xlink="http://www.w3.org/1999/xlink" xlink:type="simple">
          <person-group><name name-style="western"><surname>Pante</surname><given-names>E</given-names></name><name name-style="western"><surname>Watling</surname><given-names>L</given-names></name></person-group> (<year>2011</year>) <article-title><italic><tp:taxon-name><tp:taxon-name-part taxon-name-part-type="genus">Chrysogorgia</tp:taxon-name-part></tp:taxon-name></italic> from the New England and Corner Rise Seamounts: Atlantic-Pacific connections.</article-title> <source>Journal of the Marine Biological Association of the United Kingdom</source> <volume>92</volume>(<issue>5</issue>): <fpage>911</fpage>–<lpage>927</lpage>. <ext-link xlink:type="simple" ext-link-type="doi" xlink:href="10.1017/S0025315411001354">https://doi.org/10.1017/S0025315411001354</ext-link></mixed-citation></ref></ref-list></tp:taxon-treatment>
