# Supplementary material for: Deep-Water Octocorals (Cnidaria, Anthozoa) from the Galápagos and Cocos Islands. Part 1: Suborder Calcaxonia
Source: Zookeys. 2018 Jan 16;(729):1–46. doi: 10.3897/zookeys.729.21779 (PMC5799731; doi:10.3897/zookeys.729.21779)
Supplement: XML Treatment for Chrysogorgia laevorsa [file zookeys.729.21779-treatment20.xml]

<!DOCTYPE tp:taxon-treatment
  PUBLIC "-//TaxonX//DTD Taxonomic Treatment Publishing DTD v0 20100105//EN" "tax-treatment-NSO.dtd">
<tp:taxon-treatment xmlns:tp="http://www.plazi.org/taxpub"><tp:treatment-meta><kwd-group><label>Taxon classification</label><kwd><named-content xmlns:xlink="http://www.w3.org/1999/xlink" content-type="kingdom">Animalia</named-content></kwd><kwd><named-content xmlns:xlink="http://www.w3.org/1999/xlink" content-type="order">Alcyonacea</named-content></kwd><kwd><named-content xmlns:xlink="http://www.w3.org/1999/xlink" content-type="family">Primnoidae</named-content></kwd></kwd-group><mixed-citation publication-type="journal"><person-group><name><surname>Cairns</surname><given-names>Stephen D.</given-names></name></person-group><article-title>Deep-Water Octocorals (<tp:taxon-name><tp:taxon-name-part taxon-name-part-type="phylum">Cnidaria</tp:taxon-name-part></tp:taxon-name>, <tp:taxon-name><tp:taxon-name-part taxon-name-part-type="class">Anthozoa</tp:taxon-name-part></tp:taxon-name>) from the Galápagos and Cocos Islands. Part 1: Suborder <tp:taxon-name><tp:taxon-name-part taxon-name-part-type="suborder">Calcaxonia</tp:taxon-name-part></tp:taxon-name></article-title><source>Zookeys</source><day>16</day><month>1</month><year>2018</year><volume>2018</volume><issue>729</issue><fpage>1</fpage><lpage>46</lpage><pub-id pub-id-type="doi">10.3897/zookeys.729.21779</pub-id></mixed-citation></tp:treatment-meta><tp:nomenclature><tp:taxon-name>
                    <tp:taxon-name-part taxon-name-part-type="genus" reg="Chrysogorgia">Chrysogorgia</tp:taxon-name-part>
                    <tp:taxon-name-part taxon-name-part-type="species" reg="laevorsa">laevorsa</tp:taxon-name-part>
                    <object-id xmlns:xlink="http://www.w3.org/1999/xlink" content-type="zoobank" xlink:type="simple">http://zoobank.org/26185B5F-FCA3-4160-A271-48FE5EC2E73D</object-id>
                  </tp:taxon-name><tp:taxon-status xmlns:xlink="http://www.w3.org/1999/xlink" xlink:type="simple">sp. n.</tp:taxon-status><xref ref-type="fig" rid="F3">Figures 3f</xref><xref ref-type="fig" rid="F15">, 15a, c–f</xref><!--PageBreak--></tp:nomenclature><tp:treatment-sec sec-type="material" id="SECID0EAZCI"><title>Material examined.</title><p>
                    <bold>Types</bold>. Holotype: colony and <abbrev xmlns:xlink="http://www.w3.org/1999/xlink" xlink:title="scanning electron microscope" id="ABBRID0EIZCI" xlink:type="simple">SEM</abbrev> stubs 2320–2322, <italic><abbrev xmlns:xlink="http://www.w3.org/1999/xlink" xlink:title="Johnson-Sea-Link I" id="ABBRID0ENZCI" xlink:type="simple">JSL-I</abbrev></italic>-1929, <named-content xmlns:xlink="http://www.w3.org/1999/xlink" content-type="dwc:institutional_code" xlink:type="simple">USNM</named-content> 1409029. Paratypes: <italic><abbrev xmlns:xlink="http://www.w3.org/1999/xlink" xlink:title="USFWS Albatross" id="ABBRID0EXZCI" xlink:type="simple">Alb</abbrev></italic>-2818, 13 denuded stems, <named-content xmlns:xlink="http://www.w3.org/1999/xlink" content-type="dwc:institutional_code" xlink:type="simple">USNM</named-content> 1409031; <italic><abbrev xmlns:xlink="http://www.w3.org/1999/xlink" xlink:title="Johnson-Sea-Link I" id="ABBRID0EB1CI" xlink:type="simple">JSL-I</abbrev></italic>-1938, 1 colony, <named-content xmlns:xlink="http://www.w3.org/1999/xlink" content-type="dwc:institutional_code" xlink:type="simple">USNM</named-content> 1160584.</p><!--PageBreak--></tp:treatment-sec><tp:treatment-sec sec-type="type locality" id="SECID0EL1CI"><title>Type locality.</title><p>
                    <named-content xmlns:xlink="http://www.w3.org/1999/xlink" content-type="dwc:verbatimCoordinates" xlink:type="simple"><named-content content-type="geo-json" specific-use="{&#34;type&#34;:&#34;Point&#34;,&#34;coordinates&#34;:[-91.608889,0.244444]}" id="NCID0EU1CI" xlink:type="simple">0°14'40"N, 91°36'32"W</named-content></named-content> (off Roca Redonda, Galápagos), 806 m depth.</p></tp:treatment-sec><tp:treatment-sec sec-type="distribution" id="SECID0EZ1CI"><title>Distribution.</title><p>Galápagos: Roca Redonda, west of Santa Cruz, 717–806 m deep; Cocos Islands, 614–785 m deep.</p></tp:treatment-sec><tp:treatment-sec sec-type="description" id="SECID0E51CI"><title>Description.</title><p>The colony is bottlebrush in shape (Figure <xref ref-type="fig" rid="F3">3f</xref>), the holotype 11 cm tall and 6 cm in maximum diameter, having a basal branch diameter of 2.3 mm. <!--PageBreak-->Branching is sympodial, the branching formula being consistently 2/5L. The orthostiche interval varies from 10 to 23 mm, the shorter intervals near the base of the colony, the higher intervals near the top. The length of the internodes on the branchlets is 3–5 mm, up to five or six nodes occurring on each branchlet; each internode supports two polyps. The polyps are 1.5–1.9 mm in length and cylindrical in shape, with a slightly swollen base (Figure <xref ref-type="fig" rid="F15">15a</xref>). The axis is metallic gold in color tinged with a greenish hue.</p><p>The upper body wall sclerites (Figure <xref ref-type="fig" rid="F15">15c</xref>), those associated with the cylindrical part of the polyp, consist of slightly flattened rotund rods that are 0.19–0.24 mm in length and having a <abbrev xmlns:xlink="http://www.w3.org/1999/xlink" xlink:title="ratio of length to width of a polyp or sclerite" id="ABBRID0EU2CI" xlink:type="simple">L:W</abbrev> of 3.5–4.7. They are straight, longitudinally oriented, and uniformly covered with very small granules. Distal to the body wall are the tentacles, which may compose as much as half of the polyp length. They are also composed of slightly flattened rods (Figure <xref ref-type="fig" rid="F15">15c</xref>), but these rods are longer and more slender, 0.25–0.32 mm in length, with a <abbrev xmlns:xlink="http://www.w3.org/1999/xlink" xlink:title="ratio of length to width of a polyp or sclerite" id="ABBRID0E32CI" xlink:type="simple">L:W</abbrev> of 5.1–9.0. Like the upper body wall rods, they are straight and similarly granulated. The pinnular scales (Figure <xref ref-type="fig" rid="F15">15f</xref>) are smaller (0.073–0.16 mm in length) curved platelets, having a <abbrev xmlns:xlink="http://www.w3.org/1999/xlink" xlink:title="ratio of length to width of a polyp or sclerite" id="ABBRID0EE3CI" xlink:type="simple">L:W</abbrev> of 3.4–4.5. The swollen base of the polyp is covered with flattened rods similar in shape to those of the tentacles (Figure <xref ref-type="fig" rid="F15">15d</xref>), as well as waisted scales 0.17–0.21 mm in length and having a <abbrev xmlns:xlink="http://www.w3.org/1999/xlink" xlink:title="ratio of length to width of a polyp or sclerite" id="ABBRID0EM3CI" xlink:type="simple">L:W</abbrev> of 2.4–3.4. Otherwise, the coenenchyme seems to be devoid of sclerites.</p><fig id="F15" position="float" orientation="portrait"><label>Figure 15.</label><caption><p>Polyps and sclerites of <italic><tp:taxon-name><tp:taxon-name-part taxon-name-part-type="genus" reg="Chrysogorgia">Chrysogorgia</tp:taxon-name-part> <tp:taxon-name-part taxon-name-part-type="species" reg="laevorsa">laevorsa</tp:taxon-name-part></tp:taxon-name></italic>, <italic><abbrev xmlns:xlink="http://www.w3.org/1999/xlink" xlink:title="Johnson-Sea-Link I" id="ABBRID0EE4CI" xlink:type="simple">JSL-I</abbrev></italic>-1929, <named-content xmlns:xlink="http://www.w3.org/1999/xlink" content-type="dwc:institutional_code" xlink:type="simple">USNM</named-content> 1409029, <bold>a</bold> lateral stereo view of a polyp <bold>b</bold> diagram of 2/5R polyp arrangement, not found in <italic><tp:taxon-name><tp:taxon-name-part taxon-name-part-type="genus" reg="Chrysogorgia">C.</tp:taxon-name-part> <tp:taxon-name-part taxon-name-part-type="species" reg="laevorsa">laevorsa</tp:taxon-name-part></tp:taxon-name></italic> <bold>c</bold> upper body wall flattened rods <bold>d</bold> lower body wall flattened rods and waisted scales <bold>e</bold> tentacular flattened rods <bold>f</bold> pinnular scales.</p></caption><graphic xmlns:xlink="http://www.w3.org/1999/xlink" xlink:href="zookeys-729-001-g015.jpg" position="float" orientation="portrait" xlink:type="simple" id="oo_179206.jpg"/></fig></tp:treatment-sec><tp:treatment-sec sec-type="comparisons" id="SECID0EJ5CI"><title>Comparisons.</title><p>Having rods in its body wall and tentacles places <italic><tp:taxon-name><tp:taxon-name-part taxon-name-part-type="genus" reg="Chrysogorgia">C.</tp:taxon-name-part> <tp:taxon-name-part taxon-name-part-type="species" reg="laevorsa">laevorsa</tp:taxon-name-part></tp:taxon-name></italic> in <italic><tp:taxon-name><tp:taxon-name-part taxon-name-part-type="genus" reg="Chrysogorgia">Chrysogorgia</tp:taxon-name-part></tp:taxon-name></italic> Group A, the largest of the four groups of <italic><tp:taxon-name><tp:taxon-name-part taxon-name-part-type="genus" reg="Chrysogorgia">Chrysogorgia</tp:taxon-name-part></tp:taxon-name></italic>, having 38 species. <italic><tp:taxon-name><tp:taxon-name-part taxon-name-part-type="genus" reg="Chrysogorgia">Chrysogorgia</tp:taxon-name-part> <tp:taxon-name-part taxon-name-part-type="species" reg="laevorsa">laevorsa</tp:taxon-name-part></tp:taxon-name></italic> is the only species in this group to have a 2/5L branching formula, whereas 14 species in this group have a 2/5 R formula (Figure <xref ref-type="fig" rid="F15">15b</xref>). The 2/5L formula is found in only four species of <italic><tp:taxon-name><tp:taxon-name-part taxon-name-part-type="genus" reg="Chrysogorgia">Chrysogorgia</tp:taxon-name-part></tp:taxon-name></italic>, all belonging to Group C.</p></tp:treatment-sec><tp:treatment-sec sec-type="etymology" id="SECID0E56CI"><title>Etymology.</title><p>Named <italic><tp:taxon-name><tp:taxon-name-part taxon-name-part-type="genus" reg="Chrysogorgia"/><tp:taxon-name-part taxon-name-part-type="species" reg="laevorsa">laevorsa</tp:taxon-name-part></tp:taxon-name></italic> (from the Latin <italic>laevorsus</italic>, meaning “towards the left”) in allusion to the direction of the branching formula (2/5L).</p></tp:treatment-sec><tp:treatment-sec><!--Section generated to contain objects referenced in tp:taxon-treatment.--><fig id="F3" position="float" orientation="portrait"><label>Figure 3.</label><caption><p>Colonies of various species. <bold>a</bold> <italic><tp:taxon-name><tp:taxon-name-part taxon-name-part-type="genus" reg="Narella">Narella</tp:taxon-name-part> <tp:taxon-name-part taxon-name-part-type="species" reg="enigma">enigma</tp:taxon-name-part></tp:taxon-name></italic>, holotype, <named-content xmlns:xlink="http://www.w3.org/1999/xlink" content-type="dwc:institutional_code" xlink:type="simple">USNM</named-content> 1409703 <bold>b</bold> <italic><tp:taxon-name><tp:taxon-name-part taxon-name-part-type="genus" reg="Plumarella">Plumarella</tp:taxon-name-part> <tp:taxon-name-part taxon-name-part-type="species" reg="abietina">abietina</tp:taxon-name-part></tp:taxon-name></italic>, <italic><abbrev xmlns:xlink="http://www.w3.org/1999/xlink" xlink:title="USFWS Albatross" id="ABBRID0E4SAG" xlink:type="simple">Alb</abbrev></italic>-2818, <named-content xmlns:xlink="http://www.w3.org/1999/xlink" content-type="dwc:institutional_code" xlink:type="simple">USNM</named-content> 49605 <bold>c</bold> <italic><tp:taxon-name><tp:taxon-name-part taxon-name-part-type="genus" reg="Parastenella">Parastenella</tp:taxon-name-part> <tp:taxon-name-part taxon-name-part-type="species" reg="pomponiae">pomponiae</tp:taxon-name-part></tp:taxon-name></italic>, holotype, <named-content xmlns:xlink="http://www.w3.org/1999/xlink" content-type="dwc:institutional_code" xlink:type="simple">USNM</named-content> 1410289 <bold>d</bold> <italic><tp:taxon-name><tp:taxon-name-part taxon-name-part-type="genus" reg="Chrysogorgia">Chrysogorgia</tp:taxon-name-part> <tp:taxon-name-part taxon-name-part-type="species" reg="scintillans">scintillans</tp:taxon-name-part></tp:taxon-name></italic>, <italic><abbrev xmlns:xlink="http://www.w3.org/1999/xlink" xlink:title="Johnson-Sea-Link II" id="ABBRID0EGUAG" xlink:type="simple">JSL-II</abbrev></italic>-1927, <named-content xmlns:xlink="http://www.w3.org/1999/xlink" content-type="dwc:institutional_code" xlink:type="simple">USNM</named-content> 89377 <bold>e</bold> <italic><tp:taxon-name><tp:taxon-name-part taxon-name-part-type="genus" reg="Chrysogorgia">Chrysogorgia</tp:taxon-name-part> <tp:taxon-name-part taxon-name-part-type="species" reg="midas">midas</tp:taxon-name-part></tp:taxon-name></italic>, holotype, <named-content xmlns:xlink="http://www.w3.org/1999/xlink" content-type="dwc:institutional_code" xlink:type="simple">USNM</named-content> 1160575 <bold>f</bold> <italic><tp:taxon-name><tp:taxon-name-part taxon-name-part-type="genus" reg="Chrysogorgia">Chrysogorgia</tp:taxon-name-part> <tp:taxon-name-part taxon-name-part-type="species" reg="laevorsa">laevorsa</tp:taxon-name-part></tp:taxon-name></italic>, holotype, <named-content xmlns:xlink="http://www.w3.org/1999/xlink" content-type="dwc:institutional_code" xlink:type="simple">USNM</named-content> 1409029 <bold>g</bold> <italic><tp:taxon-name><tp:taxon-name-part taxon-name-part-type="genus" reg="Isidella">Isidella</tp:taxon-name-part> <tp:taxon-name-part taxon-name-part-type="species" reg="tenuis">tenuis</tp:taxon-name-part></tp:taxon-name></italic>, holotype, <named-content xmlns:xlink="http://www.w3.org/1999/xlink" content-type="dwc:institutional_code" xlink:type="simple">USNM</named-content> 89382 <bold>h</bold> <italic><tp:taxon-name><tp:taxon-name-part taxon-name-part-type="genus" reg="Callozostron">Callozostron</tp:taxon-name-part> <tp:taxon-name-part taxon-name-part-type="species" reg="carlottae">carlottae</tp:taxon-name-part></tp:taxon-name></italic>, <italic><abbrev xmlns:xlink="http://www.w3.org/1999/xlink" xlink:title="E/V Nautilus" id="ABBRID0ETWAG" xlink:type="simple">NA</abbrev></italic>64-77-01-A.</p></caption><graphic xmlns:xlink="http://www.w3.org/1999/xlink" xlink:href="zookeys-729-001-g003.jpg" position="float" orientation="portrait" xlink:type="simple" id="oo_179194.jpg"/></fig></tp:treatment-sec></tp:taxon-treatment>
