# Supplementary material for: Deep-Water Octocorals (Cnidaria, Anthozoa) from the Galápagos and Cocos Islands. Part 1: Suborder Calcaxonia
Source: Zookeys. 2018 Jan 16;(729):1–46. doi: 10.3897/zookeys.729.21779 (PMC5799731; doi:10.3897/zookeys.729.21779)
Supplement: XML Treatment for Isidella [file zookeys.729.21779-treatment21.xml]

<!DOCTYPE tp:taxon-treatment
  PUBLIC "-//TaxonX//DTD Taxonomic Treatment Publishing DTD v0 20100105//EN" "tax-treatment-NSO.dtd">
<tp:taxon-treatment xmlns:tp="http://www.plazi.org/taxpub"><tp:treatment-meta><kwd-group><label>Taxon classification</label><kwd><named-content xmlns:xlink="http://www.w3.org/1999/xlink" content-type="kingdom">Animalia</named-content></kwd><kwd><named-content xmlns:xlink="http://www.w3.org/1999/xlink" content-type="order">Alcyonacea</named-content></kwd><kwd><named-content xmlns:xlink="http://www.w3.org/1999/xlink" content-type="family">Isididae</named-content></kwd></kwd-group><mixed-citation publication-type="journal"><person-group><name><surname>Cairns</surname><given-names>Stephen D.</given-names></name></person-group><article-title>Deep-Water Octocorals (<tp:taxon-name><tp:taxon-name-part taxon-name-part-type="phylum">Cnidaria</tp:taxon-name-part></tp:taxon-name>, <tp:taxon-name><tp:taxon-name-part taxon-name-part-type="class">Anthozoa</tp:taxon-name-part></tp:taxon-name>) from the Galápagos and Cocos Islands. Part 1: Suborder <tp:taxon-name><tp:taxon-name-part taxon-name-part-type="suborder">Calcaxonia</tp:taxon-name-part></tp:taxon-name></article-title><source>Zookeys</source><day>16</day><month>1</month><year>2018</year><volume>2018</volume><issue>729</issue><fpage>1</fpage><lpage>46</lpage><pub-id pub-id-type="doi">10.3897/zookeys.729.21779</pub-id></mixed-citation></tp:treatment-meta><tp:nomenclature><label>Genus</label><tp:taxon-name>
                      <tp:taxon-name-part taxon-name-part-type="genus" reg="Isidella">Isidella</tp:taxon-name-part>
                    </tp:taxon-name><tp:taxon-authority>Gray, 1858</tp:taxon-authority><tp:nomenclature-citation-list><tp:nomenclature-citation><tp:taxon-name>
                          <tp:taxon-name-part taxon-name-part-type="genus" reg="Isidella">Isidella</tp:taxon-name-part>
                        </tp:taxon-name><comment><xref ref-type="bibr" rid="B44">Gray 1858</xref>: 283; <xref ref-type="bibr" rid="B52">Kükenthal 1919</xref>: 564; <xref ref-type="bibr" rid="B53">1924</xref>: 414; <xref ref-type="bibr" rid="B2">Bayer 1956</xref>: F222; <xref ref-type="bibr" rid="B12">Bayer and Stefani 1987a</xref>: 51 (key to genus); 1987b: 941 (key to genus); <xref ref-type="bibr" rid="B6">Bayer 1990</xref>: 207–208; <xref ref-type="bibr" rid="B42">Etnoyer 2008</xref>: 543; <xref ref-type="bibr" rid="B16">Brugler and France 2008</xref>: 126–127 (inverted gene order); <xref ref-type="bibr" rid="B77">Watling et al. 2011</xref>: 76, fig. 2.11 (map); <xref ref-type="bibr" rid="B39">Dueñas et al. 2014</xref>: 20.</comment></tp:nomenclature-citation></tp:nomenclature-citation-list></tp:nomenclature><tp:treatment-sec sec-type="type species" id="SECID0EWDDI"><title>Type species.</title><p>
                      <italic>Isis elongata</italic> Esper, 1788, by monotypy.</p></tp:treatment-sec><tp:treatment-sec sec-type="diagnosis" id="SECID0E5DDI"><title>Diagnosis.</title><p>Colonies sparsely branched, dichotomously or trichotomously from nodes, resulting in a uniplanar colony; internodes long and hollow. Polyps non-retractile, cylindrical, armed with stout needles placed longitudinally in body wall. Spiny pharyngeal rodlets present.</p><!--PageBreak--></tp:treatment-sec><tp:treatment-sec sec-type="distribution" id="SECID0EEEDI"><title>Distribution.</title><p>Northeast Atlantic (including Mediterranean), New England Seamounts, eastern Pacific from California to Alaska, Hawaii, Galápagos, 400–2593 m deep (<xref ref-type="bibr" rid="B43">France 2007</xref>).</p></tp:treatment-sec><tp:treatment-sec sec-type="remarks" id="SECID0EOEDI"><title>Remarks.</title><p>Including the species described below, there are currently six species in the genus, three of which occur in the Pacific. The genus was most recently keyed and discussed by <xref ref-type="bibr" rid="B6">Bayer (1990)</xref>.</p><p>Using one or two mitochondrial genes and six species (most of them undescribed), <xref ref-type="bibr" rid="B43">France (2007)</xref> and <xref ref-type="bibr" rid="B39">Dueñas et al. (2014</xref>: Figure <xref ref-type="fig" rid="F2">2</xref>) indicated that <italic><tp:taxon-name><tp:taxon-name-part taxon-name-part-type="genus" reg="Isidella">Isidella</tp:taxon-name-part></tp:taxon-name></italic> was not monophyletic. Both papers imply that branching pattern, which has traditionally been used to distinguish keratoisidinine genera, is not a reliable character.</p></tp:treatment-sec><tp:treatment-sec><!--Section generated to contain objects referenced in tp:taxon-treatment.--><fig id="F2" position="float" orientation="portrait"><label>Figure 2.</label><caption><p>Colonies of various species. <bold>a</bold> <italic><tp:taxon-name><tp:taxon-name-part taxon-name-part-type="genus" reg="Callogorgia">Callogorgia</tp:taxon-name-part> <tp:taxon-name-part taxon-name-part-type="species" reg="galapagensis">galapagensis</tp:taxon-name-part></tp:taxon-name></italic>, holotype, <named-content xmlns:xlink="http://www.w3.org/1999/xlink" content-type="dwc:institutional_code" xlink:type="simple">USNM</named-content> 1161744 <bold>b</bold> <italic><tp:taxon-name><tp:taxon-name-part taxon-name-part-type="genus" reg="Callogorgia">Callogorgia</tp:taxon-name-part> <tp:taxon-name-part taxon-name-part-type="species" reg="kinoshitai">kinoshitai</tp:taxon-name-part></tp:taxon-name></italic>, <italic><abbrev xmlns:xlink="http://www.w3.org/1999/xlink" xlink:title="USFWS Albatross" id="ABBRID0EZNAG" xlink:type="simple">Alb</abbrev></italic>-3406, <named-content xmlns:xlink="http://www.w3.org/1999/xlink" content-type="dwc:institutional_code" xlink:type="simple">USNM</named-content> 50960 <bold>c</bold> <italic><tp:taxon-name><tp:taxon-name-part taxon-name-part-type="genus" reg="Calyptrophora">Calyptrophora</tp:taxon-name-part> <tp:taxon-name-part taxon-name-part-type="species" reg="agassizii">agassizii</tp:taxon-name-part></tp:taxon-name></italic>, <italic><abbrev xmlns:xlink="http://www.w3.org/1999/xlink" xlink:title="Johnson-Sea-Link II" id="ABBRID0EQOAG" xlink:type="simple">JSL-II</abbrev></italic>-3108, <named-content xmlns:xlink="http://www.w3.org/1999/xlink" content-type="dwc:institutional_code" xlink:type="simple">USNM</named-content> 1093041 <bold>d</bold> <italic><tp:taxon-name><tp:taxon-name-part taxon-name-part-type="genus" reg="Calyptrophora">Calyptrophora</tp:taxon-name-part> <tp:taxon-name-part taxon-name-part-type="species" reg="reedi">reedi</tp:taxon-name-part></tp:taxon-name></italic>, holotype, <named-content xmlns:xlink="http://www.w3.org/1999/xlink" content-type="dwc:institutional_code" xlink:type="simple">USNM</named-content> 1409027 <bold>e</bold> <italic><tp:taxon-name><tp:taxon-name-part taxon-name-part-type="genus" reg="Narella">Narella</tp:taxon-name-part> <tp:taxon-name-part taxon-name-part-type="species" reg="ambigua">ambigua</tp:taxon-name-part></tp:taxon-name></italic>, <italic><abbrev xmlns:xlink="http://www.w3.org/1999/xlink" xlink:title="Johnson-Sea-Link I" id="ABBRID0EZPAG" xlink:type="simple">JSL-I</abbrev></italic>-1927, <named-content xmlns:xlink="http://www.w3.org/1999/xlink" content-type="dwc:institutional_code" xlink:type="simple">USNM</named-content> 1297223.</p></caption><graphic xmlns:xlink="http://www.w3.org/1999/xlink" xlink:href="zookeys-729-001-g002.jpg" position="float" orientation="portrait" xlink:type="simple" id="oo_179193.jpg"/></fig></tp:treatment-sec><ref-list><ref id="B44"><mixed-citation xmlns:xlink="http://www.w3.org/1999/xlink" xlink:type="simple">
          <person-group><name name-style="western"><surname>Gray</surname><given-names>JE</given-names></name></person-group> (<year>1858</year>) <article-title>Synopsis of the families and genera of axiferous Zoophytes or barked corals.</article-title> <source>Proceedings of the Zoological Society of London for</source> <volume>1857</volume>: <fpage>278</fpage>–<lpage>294</lpage>.</mixed-citation></ref><ref id="B52"><mixed-citation xmlns:xlink="http://www.w3.org/1999/xlink" xlink:type="simple">
          <person-group><name name-style="western"><surname>Kükenthal</surname><given-names>W</given-names></name></person-group> (<year>1919</year>) <tp:taxon-name><tp:taxon-name-part taxon-name-part-type="suborder">Gorgonaria</tp:taxon-name-part></tp:taxon-name>. Wissenschaftliche Ergebnisse der deutschen Tiefsee-Expedition auf dem Dampfer “<italic>Valdivia</italic>”, 1898–1899 13(2): 1–946.</mixed-citation></ref><ref id="B53"><mixed-citation xmlns:xlink="http://www.w3.org/1999/xlink" xlink:type="simple">
          <person-group><name name-style="western"><surname>Kükenthal</surname><given-names>W</given-names></name></person-group> (<year>1924</year>) <source><tp:taxon-name><tp:taxon-name-part taxon-name-part-type="phylum">Coelenterata</tp:taxon-name-part></tp:taxon-name>: <tp:taxon-name><tp:taxon-name-part taxon-name-part-type="suborder">Gorgonaria</tp:taxon-name-part></tp:taxon-name>. Das Tierreich 47.</source> <publisher-name>Walter de Gruyter &amp; Co.</publisher-name>, <publisher-loc>Berlin</publisher-loc>, <size units="page">478 pp</size>.</mixed-citation></ref><ref id="B2"><mixed-citation xmlns:xlink="http://www.w3.org/1999/xlink" xlink:type="simple">
          <person-group><name name-style="western"><surname>Bayer</surname><given-names>FM</given-names></name></person-group> (<year>1956</year>) <tp:taxon-name><tp:taxon-name-part taxon-name-part-type="subclass">Octocorallia</tp:taxon-name-part></tp:taxon-name>. In: Moore RC (Ed.) Treatise on Invertebrate Paleontology, Part F, <tp:taxon-name><tp:taxon-name-part taxon-name-part-type="phylum">Coelenterata</tp:taxon-name-part></tp:taxon-name>. University of Kansas Press, Lawrence, F166–F189.</mixed-citation></ref><ref id="B12"><mixed-citation xmlns:xlink="http://www.w3.org/1999/xlink" xlink:type="simple">
          <person-group><name name-style="western"><surname>Bayer</surname><given-names>FM</given-names></name><name name-style="western"><surname>Stefani</surname><given-names>J</given-names></name></person-group> (<year>1987a</year>) <tp:taxon-name><tp:taxon-name-part taxon-name-part-type="family">Isididae</tp:taxon-name-part></tp:taxon-name> (<tp:taxon-name><tp:taxon-name-part taxon-name-part-type="order">Gorgonacea</tp:taxon-name-part></tp:taxon-name>) de Nouvelle-Calèdonie. Nouvelle clé des genres de la famile. Bulletin du Muséum National d’Histoire Naturelle., Paris ser. 9, A (1): 47–106.</mixed-citation></ref><ref id="B6"><mixed-citation xmlns:xlink="http://www.w3.org/1999/xlink" xlink:type="simple">
          <person-group><name name-style="western"><surname>Bayer</surname><given-names>FM</given-names></name></person-group> (<year>1990</year>) <article-title>A new isidid octocoral (<tp:taxon-name><tp:taxon-name-part taxon-name-part-type="class">Anthozoa</tp:taxon-name-part></tp:taxon-name>: <tp:taxon-name><tp:taxon-name-part taxon-name-part-type="order">Gorgonacea</tp:taxon-name-part></tp:taxon-name>) from New Caledonia, with descriptions of other new species from elsewhere in the Pacific Ocean.</article-title> <source>Proceedings of the Biological Society of Washington</source> <volume>103</volume>(<issue>1</issue>): <fpage>205</fpage>–<lpage>228</lpage>.</mixed-citation></ref><ref id="B42"><mixed-citation xmlns:xlink="http://www.w3.org/1999/xlink" xlink:type="simple">
          <person-group><name name-style="western"><surname>Etnoyer</surname><given-names>PJ</given-names></name></person-group> (<year>2008</year>) <article-title>A new species of <italic><tp:taxon-name><tp:taxon-name-part taxon-name-part-type="genus">Isidella</tp:taxon-name-part></tp:taxon-name></italic> bamboo coral (<tp:taxon-name><tp:taxon-name-part taxon-name-part-type="subclass">Octocorallia</tp:taxon-name-part></tp:taxon-name>: <tp:taxon-name><tp:taxon-name-part taxon-name-part-type="order">Alcyonacea</tp:taxon-name-part></tp:taxon-name>: <tp:taxon-name><tp:taxon-name-part taxon-name-part-type="family">Isididae</tp:taxon-name-part></tp:taxon-name>) from northeast Pacific seamounts.</article-title> <source>Proceedings of the Biological Society of Washington</source> <volume>121</volume>(<issue>4</issue>): <fpage>541</fpage>–<lpage>553</lpage>. <ext-link xlink:type="simple" ext-link-type="doi" xlink:href="10.2988/08-16.1">https://doi.org/10.2988/08-16.1</ext-link></mixed-citation></ref><ref id="B16"><mixed-citation xmlns:xlink="http://www.w3.org/1999/xlink" xlink:type="simple">
          <person-group><name name-style="western"><surname>Brugler</surname><given-names>MR</given-names></name><name name-style="western"><surname>France</surname><given-names>SC</given-names></name></person-group> (<year>2008</year>) <article-title>The mitochondrial genome of a deep-sea bamboo coral (<tp:taxon-name><tp:taxon-name-part taxon-name-part-type="phylum">Cnidaria</tp:taxon-name-part></tp:taxon-name>, <tp:taxon-name><tp:taxon-name-part taxon-name-part-type="class">Anthozoa</tp:taxon-name-part></tp:taxon-name>, <tp:taxon-name><tp:taxon-name-part taxon-name-part-type="subclass">Octocorallia</tp:taxon-name-part></tp:taxon-name>, <tp:taxon-name><tp:taxon-name-part taxon-name-part-type="family">Isididae</tp:taxon-name-part></tp:taxon-name>): Genome structure and putative origins of replication are not conserved among octocorals.</article-title> <source>Journal of Molecular Evolution</source> <volume>67</volume>(<issue>2</issue>): <fpage>125</fpage>–<lpage>136</lpage>. <ext-link xlink:type="simple" ext-link-type="doi" xlink:href="10.1007/s00239-008-9116-2">https://doi.org/10.1007/s00239-008-9116-2</ext-link></mixed-citation></ref><ref id="B77"><mixed-citation xmlns:xlink="http://www.w3.org/1999/xlink" xlink:type="simple">
          <person-group><name name-style="western"><surname>Watling</surname><given-names>L</given-names></name><name name-style="western"><surname>France</surname><given-names>SC</given-names></name><name name-style="western"><surname>Pante</surname><given-names>E</given-names></name><name name-style="western"><surname>Simpson</surname><given-names>A</given-names></name></person-group> (<year>2011</year>) <article-title>Chapter 2: Biology of Deep-Water Octocorals.</article-title> <source>Advances in Marine Biology</source> <volume>60</volume>: <fpage>41</fpage>–<lpage>122</lpage>. <ext-link xlink:type="simple" ext-link-type="doi" xlink:href="10.1016/B978-0-12-385529-9.00002-0">https://doi.org/10.1016/B978-0-12-385529-9.00002-0</ext-link></mixed-citation></ref><ref id="B39"><mixed-citation xmlns:xlink="http://www.w3.org/1999/xlink" xlink:type="simple">
          <person-group><name name-style="western"><surname>Dueñas</surname><given-names>LF</given-names></name><name name-style="western"><surname>Alderslade</surname><given-names>P</given-names></name><name name-style="western"><surname>Sánchez</surname><given-names>JA</given-names></name></person-group> (<year>2014</year>) <article-title>Molecular systematics of the deep-sea bamboo corals (<tp:taxon-name><tp:taxon-name-part taxon-name-part-type="subclass">Octocorallia</tp:taxon-name-part></tp:taxon-name>: <tp:taxon-name><tp:taxon-name-part taxon-name-part-type="family">Isididae</tp:taxon-name-part></tp:taxon-name>: <tp:taxon-name><tp:taxon-name-part taxon-name-part-type="subfamily">Keratoisidinae</tp:taxon-name-part></tp:taxon-name>) from New Zealand with descriptions of two new species of <italic><tp:taxon-name><tp:taxon-name-part taxon-name-part-type="genus">Keratoisis</tp:taxon-name-part></tp:taxon-name></italic>.</article-title> <source>Molecular Phylogenetics and Evolution</source> <volume>74</volume>: <fpage>15</fpage>–<lpage>28</lpage>. <ext-link xlink:type="simple" ext-link-type="doi" xlink:href="10.1016/j.ympev.2014.01.031">https://doi.org/10.1016/j.ympev.2014.01.031</ext-link></mixed-citation></ref><ref id="B43"><mixed-citation xmlns:xlink="http://www.w3.org/1999/xlink" xlink:type="simple">
          <person-group><name name-style="western"><surname>France</surname><given-names>SC</given-names></name></person-group> (<year>2007</year>) Genetic analysis of bamboo corals (<tp:taxon-name><tp:taxon-name-part taxon-name-part-type="phylum">Cnidaria</tp:taxon-name-part></tp:taxon-name>: <tp:taxon-name><tp:taxon-name-part taxon-name-part-type="subclass">Octocorallia</tp:taxon-name-part></tp:taxon-name>: <tp:taxon-name><tp:taxon-name-part taxon-name-part-type="family">Isididae</tp:taxon-name-part></tp:taxon-name>): Does lack of colony branching distinguish <italic><tp:taxon-name><tp:taxon-name-part taxon-name-part-type="genus">Lepidisis</tp:taxon-name-part></tp:taxon-name></italic> from <italic><tp:taxon-name><tp:taxon-name-part taxon-name-part-type="genus">Keratoisis</tp:taxon-name-part></tp:taxon-name></italic>? Bulletin of Marine Science 81(3): 323–333.</mixed-citation></ref></ref-list></tp:taxon-treatment>
