# Supplementary material for: Deep-Water Octocorals (Cnidaria, Anthozoa) from the Galápagos and Cocos Islands. Part 1: Suborder Calcaxonia
Source: Zookeys. 2018 Jan 16;(729):1–46. doi: 10.3897/zookeys.729.21779 (PMC5799731; doi:10.3897/zookeys.729.21779)
Supplement: XML Treatment for Isidella tenuis [file zookeys.729.21779-treatment22.xml]

<!DOCTYPE tp:taxon-treatment
  PUBLIC "-//TaxonX//DTD Taxonomic Treatment Publishing DTD v0 20100105//EN" "tax-treatment-NSO.dtd">
<tp:taxon-treatment xmlns:tp="http://www.plazi.org/taxpub"><tp:treatment-meta><kwd-group><label>Taxon classification</label><kwd><named-content xmlns:xlink="http://www.w3.org/1999/xlink" content-type="kingdom">Animalia</named-content></kwd><kwd><named-content xmlns:xlink="http://www.w3.org/1999/xlink" content-type="order">Alcyonacea</named-content></kwd><kwd><named-content xmlns:xlink="http://www.w3.org/1999/xlink" content-type="family">Isididae</named-content></kwd></kwd-group><mixed-citation publication-type="journal"><person-group><name><surname>Cairns</surname><given-names>Stephen D.</given-names></name></person-group><article-title>Deep-Water Octocorals (<tp:taxon-name><tp:taxon-name-part taxon-name-part-type="phylum">Cnidaria</tp:taxon-name-part></tp:taxon-name>, <tp:taxon-name><tp:taxon-name-part taxon-name-part-type="class">Anthozoa</tp:taxon-name-part></tp:taxon-name>) from the Galápagos and Cocos Islands. Part 1: Suborder <tp:taxon-name><tp:taxon-name-part taxon-name-part-type="suborder">Calcaxonia</tp:taxon-name-part></tp:taxon-name></article-title><source>Zookeys</source><day>16</day><month>1</month><year>2018</year><volume>2018</volume><issue>729</issue><fpage>1</fpage><lpage>46</lpage><pub-id pub-id-type="doi">10.3897/zookeys.729.21779</pub-id></mixed-citation></tp:treatment-meta><tp:nomenclature><tp:taxon-name>
                      <tp:taxon-name-part taxon-name-part-type="genus" reg="Isidella">Isidella</tp:taxon-name-part>
                      <tp:taxon-name-part taxon-name-part-type="species" reg="tenuis">tenuis</tp:taxon-name-part>
                      <object-id xmlns:xlink="http://www.w3.org/1999/xlink" content-type="zoobank" xlink:type="simple">http://zoobank.org/3B9D476D-BB64-4348-B0F9-7883933E0375</object-id>
                    </tp:taxon-name><tp:taxon-status xmlns:xlink="http://www.w3.org/1999/xlink" xlink:type="simple">sp. n.</tp:taxon-status><xref ref-type="fig" rid="F3">Figures 3g</xref><xref ref-type="fig" rid="F16">, 16</xref><tp:nomenclature-citation-list><tp:nomenclature-citation><tp:taxon-name>
                          <tp:taxon-name-part taxon-name-part-type="genus" reg="Isidella">Isidella</tp:taxon-name-part>
                        </tp:taxon-name><comment>sp. <xref ref-type="bibr" rid="B15">Breedy and Cortés 2008</xref>: 73, 76.</comment></tp:nomenclature-citation></tp:nomenclature-citation-list></tp:nomenclature><tp:treatment-sec sec-type="material" id="SECID0EMHDI"><title>Material examined.</title><p>
                      <bold>Types</bold>. Holotype: colony and <abbrev xmlns:xlink="http://www.w3.org/1999/xlink" xlink:title="scanning electron microscope" id="ABBRID0EUHDI" xlink:type="simple">SEM</abbrev> stubs 2355–2358, <italic><abbrev xmlns:xlink="http://www.w3.org/1999/xlink" xlink:title="Johnson-Sea-Link I" id="ABBRID0EZHDI" xlink:type="simple">JSL-I</abbrev></italic>-1942, <named-content xmlns:xlink="http://www.w3.org/1999/xlink" content-type="dwc:institutional_code" xlink:type="simple">USNM</named-content> 89382. Paratypes: <italic><abbrev xmlns:xlink="http://www.w3.org/1999/xlink" xlink:title="Johnson-Sea-Link I" id="ABBRID0EDIDI" xlink:type="simple">JSL-I</abbrev></italic>-1942 4 colonies, <named-content xmlns:xlink="http://www.w3.org/1999/xlink" content-type="dwc:institutional_code" xlink:type="simple">USNM</named-content> 1423001.</p></tp:treatment-sec><tp:treatment-sec sec-type="type locality" id="SECID0EMIDI"><title>Type locality.</title><p>
                      <named-content xmlns:xlink="http://www.w3.org/1999/xlink" content-type="dwc:verbatimCoordinates" xlink:type="simple"><named-content content-type="geo-json" specific-use="{&#34;type&#34;:&#34;Point&#34;,&#34;coordinates&#34;:[-87.070833,5.576667]}" id="NCID0EVIDI" xlink:type="simple">5°34.6'N, 87°04.25'W</named-content></named-content> (off Cocos Island), 606–628 m deep.</p></tp:treatment-sec><tp:treatment-sec sec-type="distribution" id="SECID0E1IDI"><title>Distribution.</title><p>Known only form the type locality.</p></tp:treatment-sec><tp:treatment-sec sec-type="description" id="SECID0E6IDI"><title>Description.</title><p>The colony is uniplanar, the largest specimen (the holotype, Figure <xref ref-type="fig" rid="F3">3g</xref>) measuring 18 cm in height and 7 cm in width, with a basal branch diameter of 1.7 mm. The holotype shares a thin basal encrustation with another specimen (a paratype). Branching is always dichotomous from nodes, the internodes ranging from 9–14 mm in length. The internodes are white, not longitudinally grooved, and hollow, the central canal (Figure <xref ref-type="fig" rid="F16">16b</xref>) constituting about 35–40% of the branch diameter.</p><p>The polyps are uniserially placed (Figure <xref ref-type="fig" rid="F16">16a</xref>), their bases about 4–6 mm apart, but because of the length of the upturned polyps there is only 1–3 mm between adjacent polyps. The polyps are cylindrical and slender (Figure <xref ref-type="fig" rid="F16">16a</xref>), up to 3.3 mm in length and about 0.5 mm in diameter. Most of each polyp consists of eight elongate (up to 2.9 mm, <abbrev xmlns:xlink="http://www.w3.org/1999/xlink" xlink:title="ratio of length to width of a polyp or sclerite" id="ABBRID0EXJDI" xlink:type="simple">L:W</abbrev> = 26–31), straight, cylindrical needles (Figure <xref ref-type="fig" rid="F16">16d</xref>), their pointed tips projecting beyond the tentacles. The sclerites bear numerous short (22–26 µm in length) ridges about 5 µm in height, which are arranged longitudinally on the sclerite (Figure <xref ref-type="fig" rid="F16">16e</xref>). Toward the base of the polyp are several shorter needles 0.95–1.0 mm in length (<abbrev xmlns:xlink="http://www.w3.org/1999/xlink" xlink:title="ratio of length to width of a polyp or sclerite" id="ABBRID0EDKDI" xlink:type="simple">L:W</abbrev> = 17–19), these needles (Figure <xref ref-type="fig" rid="F16">16f</xref>) also being cylindrical but having blunt, flattened tips. Directly adjacent to the coenenchyme are also several even shorter needles (0.5 mm in length, <abbrev xmlns:xlink="http://www.w3.org/1999/xlink" xlink:title="ratio of length to width of a polyp or sclerite" id="ABBRID0ELKDI" xlink:type="simple">L:W</abbrev> = about 13), also with flattened, blunt tips (Figure <xref ref-type="fig" rid="F16">16i</xref>). These two smaller size classes of needles allow for some flexibility of the polyp where it attached to the branch. The tentacular platelets (Figure <xref ref-type="fig" rid="F16">16h</xref>) are numerous, consisting of flat, blunt-tipped sclerites 0.095–0.1 mm in length and having a <abbrev xmlns:xlink="http://www.w3.org/1999/xlink" xlink:title="ratio of length to width of a polyp or sclerite" id="ABBRID0EXKDI" xlink:type="simple">L:W</abbrev> of about 7. Their flat surfaces are fairly smooth, covered by small granules and <!--PageBreak-->low ridges. The pharyngeal sclerites (Figure <xref ref-type="fig" rid="F16">16j</xref>) are small (0.072–0.10 mm in length) rodlets that bear relatively tall spines. The coenenchymal sclerites (Figure <xref ref-type="fig" rid="F16">16g</xref>) are quite rare, consisting of flat, blunt-tipped scales (like those of the tentacles), but larger: 0.15–0.18 mm in length (<abbrev xmlns:xlink="http://www.w3.org/1999/xlink" xlink:title="ratio of length to width of a polyp or sclerite" id="ABBRID0EFLDI" xlink:type="simple">L:W</abbrev> = 4–5).</p><fig id="F16" position="float" orientation="portrait"><label>Figure 16.</label><caption><p>Polyps and sclerites of <italic><tp:taxon-name><tp:taxon-name-part taxon-name-part-type="genus" reg="Isidella">Isidella</tp:taxon-name-part> <tp:taxon-name-part taxon-name-part-type="species" reg="tenuis">tenuis</tp:taxon-name-part></tp:taxon-name></italic>, holotype, <italic><abbrev xmlns:xlink="http://www.w3.org/1999/xlink" xlink:title="Johnson-Sea-Link I" id="ABBRID0E4LDI" xlink:type="simple">JSL-I</abbrev></italic>-1929, <named-content xmlns:xlink="http://www.w3.org/1999/xlink" content-type="dwc:institutional_code" xlink:type="simple">USNM</named-content> 89382, <bold>a</bold> lateral stereo view of two polyps <bold>b</bold> cross section of internode showing hollow core <bold>c</bold> stereo view of ridged ornamentation of body wall needles <bold>d</bold> upper body wall needles <bold>e</bold> enlargement of upper body wall needle <bold>f</bold> lower body wall needles <bold>g</bold> two coenenchymal scales <bold>h</bold> tentacular platelets <bold>i</bold> basal body wall needles <bold>j</bold> pharyngeal rodlets.</p></caption><graphic xmlns:xlink="http://www.w3.org/1999/xlink" xlink:href="zookeys-729-001-g016.jpg" position="float" orientation="portrait" xlink:type="simple" id="oo_179207.jpg"/></fig><!--PageBreak--></tp:treatment-sec><tp:treatment-sec sec-type="comparisons" id="SECID0EANDI"><title>Comparisons.</title><p>
                      <italic><tp:taxon-name><tp:taxon-name-part taxon-name-part-type="genus" reg="Isidella">Isidella</tp:taxon-name-part> <tp:taxon-name-part taxon-name-part-type="species" reg="tenuis">tenuis</tp:taxon-name-part></tp:taxon-name></italic> differs from <italic><tp:taxon-name><tp:taxon-name-part taxon-name-part-type="genus" reg="Isidella">I.</tp:taxon-name-part> <tp:taxon-name-part taxon-name-part-type="species" reg="trichotoma">trichotoma</tp:taxon-name-part></tp:taxon-name></italic> Bayer, 1990 (Hawaii, 1920 m) in having dichotomous branching, much smaller coenenchymal and body wall sclerites, and differently shaped pharyngeal sclerites. <italic><tp:taxon-name><tp:taxon-name-part taxon-name-part-type="genus" reg="Isidella">Isidella</tp:taxon-name-part> <tp:taxon-name-part taxon-name-part-type="species" reg="tenuis">tenuis</tp:taxon-name-part></tp:taxon-name></italic> differs from <italic><tp:taxon-name><tp:taxon-name-part taxon-name-part-type="genus" reg="Isidella">I.</tp:taxon-name-part> <tp:taxon-name-part taxon-name-part-type="species" reg="tentaculatum">tentaculatum</tp:taxon-name-part></tp:taxon-name></italic> Etnoyer, 2008 (California to Alaska, 720–1050 m) in having needle-shaped body wall scales, differently shaped pharyngeal scales, smaller polyps, uniserial polyps, and blunt-tipped body wall sclerites.</p></tp:treatment-sec><tp:treatment-sec sec-type="etymology" id="SECID0ESODI"><title>Etymology.</title><p>Named “<italic>tenuis</italic>” (Latin for thin) in reference to the slender polyps of the species.</p></tp:treatment-sec><tp:treatment-sec><!--Section generated to contain objects referenced in tp:taxon-treatment.--><fig id="F3" position="float" orientation="portrait"><label>Figure 3.</label><caption><p>Colonies of various species. <bold>a</bold> <italic><tp:taxon-name><tp:taxon-name-part taxon-name-part-type="genus" reg="Narella">Narella</tp:taxon-name-part> <tp:taxon-name-part taxon-name-part-type="species" reg="enigma">enigma</tp:taxon-name-part></tp:taxon-name></italic>, holotype, <named-content xmlns:xlink="http://www.w3.org/1999/xlink" content-type="dwc:institutional_code" xlink:type="simple">USNM</named-content> 1409703 <bold>b</bold> <italic><tp:taxon-name><tp:taxon-name-part taxon-name-part-type="genus" reg="Plumarella">Plumarella</tp:taxon-name-part> <tp:taxon-name-part taxon-name-part-type="species" reg="abietina">abietina</tp:taxon-name-part></tp:taxon-name></italic>, <italic><abbrev xmlns:xlink="http://www.w3.org/1999/xlink" xlink:title="USFWS Albatross" id="ABBRID0E4SAG" xlink:type="simple">Alb</abbrev></italic>-2818, <named-content xmlns:xlink="http://www.w3.org/1999/xlink" content-type="dwc:institutional_code" xlink:type="simple">USNM</named-content> 49605 <bold>c</bold> <italic><tp:taxon-name><tp:taxon-name-part taxon-name-part-type="genus" reg="Parastenella">Parastenella</tp:taxon-name-part> <tp:taxon-name-part taxon-name-part-type="species" reg="pomponiae">pomponiae</tp:taxon-name-part></tp:taxon-name></italic>, holotype, <named-content xmlns:xlink="http://www.w3.org/1999/xlink" content-type="dwc:institutional_code" xlink:type="simple">USNM</named-content> 1410289 <bold>d</bold> <italic><tp:taxon-name><tp:taxon-name-part taxon-name-part-type="genus" reg="Chrysogorgia">Chrysogorgia</tp:taxon-name-part> <tp:taxon-name-part taxon-name-part-type="species" reg="scintillans">scintillans</tp:taxon-name-part></tp:taxon-name></italic>, <italic><abbrev xmlns:xlink="http://www.w3.org/1999/xlink" xlink:title="Johnson-Sea-Link II" id="ABBRID0EGUAG" xlink:type="simple">JSL-II</abbrev></italic>-1927, <named-content xmlns:xlink="http://www.w3.org/1999/xlink" content-type="dwc:institutional_code" xlink:type="simple">USNM</named-content> 89377 <bold>e</bold> <italic><tp:taxon-name><tp:taxon-name-part taxon-name-part-type="genus" reg="Chrysogorgia">Chrysogorgia</tp:taxon-name-part> <tp:taxon-name-part taxon-name-part-type="species" reg="midas">midas</tp:taxon-name-part></tp:taxon-name></italic>, holotype, <named-content xmlns:xlink="http://www.w3.org/1999/xlink" content-type="dwc:institutional_code" xlink:type="simple">USNM</named-content> 1160575 <bold>f</bold> <italic><tp:taxon-name><tp:taxon-name-part taxon-name-part-type="genus" reg="Chrysogorgia">Chrysogorgia</tp:taxon-name-part> <tp:taxon-name-part taxon-name-part-type="species" reg="laevorsa">laevorsa</tp:taxon-name-part></tp:taxon-name></italic>, holotype, <named-content xmlns:xlink="http://www.w3.org/1999/xlink" content-type="dwc:institutional_code" xlink:type="simple">USNM</named-content> 1409029 <bold>g</bold> <italic><tp:taxon-name><tp:taxon-name-part taxon-name-part-type="genus" reg="Isidella">Isidella</tp:taxon-name-part> <tp:taxon-name-part taxon-name-part-type="species" reg="tenuis">tenuis</tp:taxon-name-part></tp:taxon-name></italic>, holotype, <named-content xmlns:xlink="http://www.w3.org/1999/xlink" content-type="dwc:institutional_code" xlink:type="simple">USNM</named-content> 89382 <bold>h</bold> <italic><tp:taxon-name><tp:taxon-name-part taxon-name-part-type="genus" reg="Callozostron">Callozostron</tp:taxon-name-part> <tp:taxon-name-part taxon-name-part-type="species" reg="carlottae">carlottae</tp:taxon-name-part></tp:taxon-name></italic>, <italic><abbrev xmlns:xlink="http://www.w3.org/1999/xlink" xlink:title="E/V Nautilus" id="ABBRID0ETWAG" xlink:type="simple">NA</abbrev></italic>64-77-01-A.</p></caption><graphic xmlns:xlink="http://www.w3.org/1999/xlink" xlink:href="zookeys-729-001-g003.jpg" position="float" orientation="portrait" xlink:type="simple" id="oo_179194.jpg"/></fig></tp:treatment-sec><ref-list><ref id="B15"><mixed-citation xmlns:xlink="http://www.w3.org/1999/xlink" xlink:type="simple">
          <person-group><name name-style="western"><surname>Breedy</surname><given-names>O</given-names></name><name name-style="western"><surname>Cortés</surname><given-names>J</given-names></name></person-group> (<year>2008</year>) <article-title>Octocorals (<tp:taxon-name><tp:taxon-name-part taxon-name-part-type="phylum">Coelenterata</tp:taxon-name-part></tp:taxon-name>: <tp:taxon-name><tp:taxon-name-part taxon-name-part-type="class">Anthozoa</tp:taxon-name-part></tp:taxon-name>: <tp:taxon-name><tp:taxon-name-part taxon-name-part-type="subclass">Octocorallia</tp:taxon-name-part></tp:taxon-name>) of the Isla del Coco, Costa Rica.</article-title> <source>Revista de Biologia Tropical</source> <volume>56</volume>: <fpage>71</fpage>–<lpage>77</lpage>.</mixed-citation></ref></ref-list></tp:taxon-treatment>
